# Supplementary material for: Contributions to the knowledge of oribatid mites (Acari, Oribatida) of Indonesia. 3. The genus Galumna (Galumnidae) with description of a new subgenus and seven new species
Source: Zookeys. 2015 Nov 23;(539):11–51. doi: 10.3897/zookeys.539.6541 (PMC4714054; doi:10.3897/zookeys.539.6541)
Supplement: XML Treatment for Galumna (Atypicogalumna) corpuzrarosae [file zookeys.539.6541-treatment2.xml]

<!DOCTYPE tp:taxon-treatment
  PUBLIC "-//TaxonX//DTD Taxonomic Treatment Publishing DTD v0 20100105//EN" "tax-treatment-NSO.dtd">
<tp:taxon-treatment xmlns:tp="http://www.plazi.org/taxpub"><tp:treatment-meta><kwd-group><label>Taxon classification</label><kwd><named-content content-type="kingdom">Animalia</named-content></kwd><kwd><named-content content-type="order">Oribatida</named-content></kwd><kwd><named-content content-type="family">Galumnidae</named-content></kwd></kwd-group><mixed-citation publication-type="journal"><person-group><name><surname>Ermilov</surname><given-names>Sergey G.</given-names></name><name><surname>Sandmann</surname><given-names>Dorothee</given-names></name><name><surname>Klarner</surname><given-names>Bernhard</given-names></name><name><surname>Widyastuti</surname><given-names>Rahaju</given-names></name><name><surname>Scheu</surname><given-names>Stefan</given-names></name></person-group><article-title>Contributions to the knowledge of oribatid mites (<tp:taxon-name><tp:taxon-name-part taxon-name-part-type="subclass">Acari</tp:taxon-name-part></tp:taxon-name>, <tp:taxon-name><tp:taxon-name-part taxon-name-part-type="order">Oribatida</tp:taxon-name-part></tp:taxon-name>) of Indonesia. 3. The genus <italic><tp:taxon-name><tp:taxon-name-part taxon-name-part-type="genus">Galumna</tp:taxon-name-part></tp:taxon-name></italic> (<tp:taxon-name><tp:taxon-name-part taxon-name-part-type="family">Galumnidae</tp:taxon-name-part></tp:taxon-name>) with description of a new subgenus and seven new species</article-title><source>Zookeys</source><day>23</day><month>11</month><year>2015</year><volume>2015</volume><issue>539</issue><fpage>11</fpage><lpage>51</lpage><pub-id pub-id-type="doi">10.3897/zookeys.539.6541</pub-id></mixed-citation></tp:treatment-meta><tp:nomenclature><tp:taxon-name>
                        <tp:taxon-name-part taxon-name-part-type="genus">Galumna</tp:taxon-name-part>
                        (<tp:taxon-name-part taxon-name-part-type="subgenus">Atypicogalumna</tp:taxon-name-part>)
                        <tp:taxon-name-part taxon-name-part-type="species">corpuzrarosae</tp:taxon-name-part>
                    <object-id xmlns:xlink="http://www.w3.org/1999/xlink" content-type="zoobank" xlink:type="simple">http://zoobank.org/D22C0050-5B3E-4218-AB18-EC4E7C8B6107</object-id></tp:taxon-name><tp:taxon-status xmlns:xlink="http://www.w3.org/1999/xlink" xlink:type="simple">sp. n.</tp:taxon-status><xref ref-type="fig" rid="F1">Figs 1</xref><xref ref-type="fig" rid="F2">, 2</xref><xref ref-type="fig" rid="F3">, 3–4</xref><xref ref-type="fig" rid="F4">, 5–9</xref></tp:nomenclature><tp:treatment-sec sec-type="Diagnosis"><title>Diagnosis.</title><p>Body size: 332–365 × 232–265. Rostral and lamellar setae setiform. Interlamellar setae represented by alveoli. Bothridial setae clavate. Anterior notogastral margin developed. Four pairs of rounded porose areas and three pairs of sacculi on notogaster. Median pore and postanal porose area present.</p></tp:treatment-sec><tp:treatment-sec sec-type="Description"><title>Description.</title><p><italic>Measurements</italic>. Body length: 332 (holotype: male), 332–365 (nine paratypes: three females and six males); notogaster width: 232 (holotype), 232–265 (nine paratypes). Without sexual dimorphism.</p><p><italic>Integument</italic>. Body color light brown. Body surface, pteromorphs, genital and anal plates punctate (visible in dissected specimens), subcapitular mentum smooth. Several short longitudinal striae present in basal part of prodorsum (postero-laterally to alveoli of interlamellar setae).</p><p><italic>Prodorsum</italic>. Rostrum rounded. Lamellar (<italic>L</italic>) and sublamellar (<italic>S</italic>) lines distinct. Rostral setae (<italic>ro</italic>, 26–28) setiform, barbed. Lamellar setae (<italic>le</italic>, 12–16) thin, indistinctly barbed. Interlamellar setae (<italic>in</italic>) represented by alveoli. Bothridial setae (<italic>bs</italic>, 57–61) clavate, with long stalk and shorter head rounded and barbed distally. Exobothridial setae and their alveoli absent. Porose areas <italic>Ad</italic> oval, transversally oriented (16–18 × 6).</p><p><italic>Notogaster</italic>. Anterior notogastral margin developed. Dorsophragmata elongated longitudinally. Four pairs of porose areas rounded, with distinct margins: <italic>Aa</italic> (16–20) slightly larger than <italic>A1</italic>, <italic>A2</italic> and <italic>A3</italic> (all 12–16). Three pairs of sacculi with minute channels and small openings: <italic>Sa</italic> located antero-medially and nearly to <italic>Aa</italic>, <italic>S2</italic> – medially and distanced to <italic>A2</italic>, <italic>S3</italic> – medially and nearly to <italic>A3</italic>. Notogastral setae represented by 10 pairs of alveoli, <italic>la</italic> inserted posteriorly to <italic>Aa</italic>. Median pore present in all specimens, located between <italic>A3</italic>. All lyrifissures (<italic>ia</italic>, <italic>im</italic>, <italic>ip</italic>, <italic>ih</italic>, <italic>ips</italic>) distinct, <italic>im</italic> located anteriorly and nearly to <italic>A1</italic>. Opisthonotal gland openings located antero-laterally to <italic>A2</italic>.</p><p><italic>Gnathosoma</italic>. Morphology of subcapitulum, palps and chelicerae typical for <italic><tp:taxon-name><tp:taxon-name-part taxon-name-part-type="genus">Galumna</tp:taxon-name-part></tp:taxon-name></italic> (see <xref ref-type="bibr" rid="B6">Engelbrecht 1969</xref>; <xref ref-type="bibr" rid="B8">Ermilov and Anichkin 2010</xref>). Subcapitulum size: 82–86 × 69–73. Subcapitular setae setiform, slightly barbed, <italic>h</italic> (6–8) shorter than <italic>m</italic> (10–12) and <italic>a</italic> (16), <italic>a</italic> thickest, <italic>h</italic> thinnest. Two pairs of adoral setae (<italic>or</italic><sub>1</sub>, <italic>or</italic><sub>2</sub>, 12) setiform, hook-like distally, barbed. Palps (53) with typical setation: 0–2–1–3–9(+ω). Axillary sacculi (<italic>sac</italic>) distinct. Chelicerae (98) with two setiform, barbed setae; <italic>cha</italic> (34–36) longer than <italic>chb</italic> (22–24). Trägårdh’s organ long, tapered.</p><p><italic>Epimeral and lateral podosomal regions</italic>. Anterior tectum of epimere I smooth. Apodemes 1, 2, sejugal and 3 well visible. Setal formula: 1–0–1–2. Setae (<italic>1a</italic>, <italic>3b</italic>, <italic>4a</italic>, <italic>4b</italic>) similar in length (4), thin, smooth. Pedotecta II rounded distally in ventral view. Discidia (<italic>dis</italic>) triangular. Circumpedal carinae (<italic>cp</italic>) distinct, clearly not reaching the insertions of setae <italic>3b</italic>.</p><p><italic>Anogenital region</italic>. Six pairs of genital (<italic>g</italic><sub>1</sub>–<italic>g</italic><sub>3</sub>, 8; <italic>g</italic><sub>4</sub>–<italic>g</italic><sub>6</sub>, 4), one pair of aggenital (<italic>ag</italic>, 4), two pairs of anal (<italic>an</italic><sub>1</sub>, <italic>an</italic><sub>2</sub>, 4) and three pairs of adanal (<italic>ad</italic><sub>1</sub>–<italic>ad</italic><sub>3</sub>, 4) setae thin, smooth. Three setae on anterior edge of each genital plate. Adanal setae distanced equal from each other, inserted in one diagonal row on each side of adanal region. Setae <italic>ad</italic><sub>3 <!--PageBreak--><!--PageBreak--></sub>inserted laterally to adanal lyrifissures. Postanal porose area (<italic>Ap</italic>) elongate oval, transversally oriented (24 × 6).</p><p><italic>Legs</italic>. Morphology of leg segments, setae and solenidia typical for <italic><tp:taxon-name><tp:taxon-name-part taxon-name-part-type="genus">Galumna</tp:taxon-name-part></tp:taxon-name></italic> (see <xref ref-type="bibr" rid="B6">Engelbrecht 1969</xref>; <xref ref-type="bibr" rid="B8">Ermilov and Anichkin 2010</xref>). Claws smooth. Formulas of leg setation and solenidia: I (1–4–3–4–20) [1–2–2], II (1–4–3–4–15) [1–1–2], III (1–2–1–3–15) [1–1–0], IV (1–2–2–3–12) [0–1–0]; homologies of setae and solenidia indicated in Table <xref ref-type="table" rid="T1">1</xref>. Solenidion φ of tibiae IV inserted dorsally at about 2/3 length of segment.</p><fig id="F1" position="float" orientation="portrait"><label>Figure 1.</label><caption><p><tp:taxon-name><tp:taxon-name-part taxon-name-part-type="genus">Galumna</tp:taxon-name-part> (<tp:taxon-name-part taxon-name-part-type="subgenus">Atypicogalumna</tp:taxon-name-part>) <tp:taxon-name-part taxon-name-part-type="species">corpuzrarosae</tp:taxon-name-part></tp:taxon-name> sp. n., adult: dorsal view. Scale bar 100 µm.</p></caption><graphic xmlns:xlink="http://www.w3.org/1999/xlink" xlink:href="zookeys-539-011-g001.jpg" position="float" orientation="portrait" xlink:type="simple" id="oo_65751.jpg"/></fig><fig id="F2" position="float" orientation="portrait"><label>Figure 2.</label><caption><p><tp:taxon-name><tp:taxon-name-part taxon-name-part-type="genus">Galumna</tp:taxon-name-part> (<tp:taxon-name-part taxon-name-part-type="subgenus">Atypicogalumna</tp:taxon-name-part>) <tp:taxon-name-part taxon-name-part-type="species">corpuzrarosae</tp:taxon-name-part></tp:taxon-name> sp. n., adult: ventral view (gnathosoma and legs not shown). Scale bar 100 µm.</p></caption><graphic xmlns:xlink="http://www.w3.org/1999/xlink" xlink:href="zookeys-539-011-g002.jpg" position="float" orientation="portrait" xlink:type="simple" id="oo_65752.jpg"/></fig><fig id="F3" position="float" orientation="portrait"><label>Figures 3–4.</label><caption><p><tp:taxon-name><tp:taxon-name-part taxon-name-part-type="genus">Galumna</tp:taxon-name-part> (<tp:taxon-name-part taxon-name-part-type="subgenus">Atypicogalumna</tp:taxon-name-part>) <tp:taxon-name-part taxon-name-part-type="species">corpuzrarosae</tp:taxon-name-part></tp:taxon-name> sp. n., adult: <bold>3</bold> anterior part of body, lateral view (gnathosoma and leg I not shown) <bold>4</bold> posterior view. Scale bar 100 µm.</p></caption><graphic xmlns:xlink="http://www.w3.org/1999/xlink" xlink:href="zookeys-539-011-g003.jpg" position="float" orientation="portrait" xlink:type="simple" id="oo_65753.jpg"/></fig><fig id="F4" position="float" orientation="portrait"><label>Figures 5–9.</label><caption><p><tp:taxon-name><tp:taxon-name-part taxon-name-part-type="genus">Galumna</tp:taxon-name-part> (<tp:taxon-name-part taxon-name-part-type="subgenus">Atypicogalumna</tp:taxon-name-part>) <tp:taxon-name-part taxon-name-part-type="species">corpuzrarosae</tp:taxon-name-part></tp:taxon-name> sp. n., adult: <bold>5</bold> bothridial seta <bold>6</bold> subcapitulum, ventral view <bold>7</bold> genital plate, left <bold>8</bold> anal plate, left, and adanal setae <bold>9</bold> tibia of leg IV, right, antiaxial view. Scale bar 20 µm.</p></caption><graphic xmlns:xlink="http://www.w3.org/1999/xlink" xlink:href="zookeys-539-011-g004.jpg" position="float" orientation="portrait" xlink:type="simple" id="oo_65754.jpg"/></fig><table-wrap id="T1" position="float" orientation="portrait"><label>Table 1.</label><caption><p>Leg setation and solenidia of adult <tp:taxon-name><tp:taxon-name-part taxon-name-part-type="genus">Galumna</tp:taxon-name-part> (<tp:taxon-name-part taxon-name-part-type="subgenus">Atypicogalumna</tp:taxon-name-part>) <tp:taxon-name-part taxon-name-part-type="species">corpuzrarosae</tp:taxon-name-part></tp:taxon-name> sp. n. (same data for <tp:taxon-name><tp:taxon-name-part taxon-name-part-type="genus">Galumna</tp:taxon-name-part> (<tp:taxon-name-part taxon-name-part-type="subgenus">Galumna</tp:taxon-name-part>) <tp:taxon-name-part taxon-name-part-type="species">bidentatirostris</tp:taxon-name-part></tp:taxon-name> sp. n., <tp:taxon-name><tp:taxon-name-part taxon-name-part-type="genus">Galumna</tp:taxon-name-part> (<tp:taxon-name-part taxon-name-part-type="subgenus">Galumna</tp:taxon-name-part>) <tp:taxon-name-part taxon-name-part-type="species">indonesica</tp:taxon-name-part></tp:taxon-name> sp. n., <tp:taxon-name><tp:taxon-name-part taxon-name-part-type="genus">Galumna</tp:taxon-name-part> (<tp:taxon-name-part taxon-name-part-type="subgenus">Galumna</tp:taxon-name-part>) <tp:taxon-name-part taxon-name-part-type="species">mikoi</tp:taxon-name-part></tp:taxon-name> sp. n., <tp:taxon-name><tp:taxon-name-part taxon-name-part-type="genus">Galumna</tp:taxon-name-part> (<tp:taxon-name-part taxon-name-part-type="subgenus">Cosmogalumna</tp:taxon-name-part>) <tp:taxon-name-part taxon-name-part-type="species">areticulata</tp:taxon-name-part></tp:taxon-name> sp. n., <tp:taxon-name><tp:taxon-name-part taxon-name-part-type="genus">Galumna</tp:taxon-name-part> (<tp:taxon-name-part taxon-name-part-type="subgenus">Cosmogalumna</tp:taxon-name-part>) <tp:taxon-name-part taxon-name-part-type="species">sumatrensis</tp:taxon-name-part></tp:taxon-name> sp. n. and <tp:taxon-name><tp:taxon-name-part taxon-name-part-type="genus">Galumna</tp:taxon-name-part> (<tp:taxon-name-part taxon-name-part-type="subgenus">Neogalumna</tp:taxon-name-part>) <tp:taxon-name-part taxon-name-part-type="species">specifica</tp:taxon-name-part></tp:taxon-name> sp. n.)</p></caption><table id="TID0EP6BG" rules="all"><tbody><tr><th rowspan="1" colspan="1">Leg</th><th rowspan="1" colspan="1"><abbrev xmlns:xlink="http://www.w3.org/1999/xlink" xlink:title="trochanter" xlink:type="simple">Tr</abbrev></th><th rowspan="1" colspan="1"><abbrev xmlns:xlink="http://www.w3.org/1999/xlink" xlink:title="femur" xlink:type="simple">Fe</abbrev></th><th rowspan="1" colspan="1"><abbrev xmlns:xlink="http://www.w3.org/1999/xlink" xlink:title="genu" xlink:type="simple">Ge</abbrev></th><th rowspan="1" colspan="1"><abbrev xmlns:xlink="http://www.w3.org/1999/xlink" xlink:title="Tibia" xlink:type="simple">Ti</abbrev></th><th rowspan="1" colspan="1"><abbrev xmlns:xlink="http://www.w3.org/1999/xlink" xlink:title="tarsus" xlink:type="simple">Ta</abbrev></th></tr><tr><td rowspan="1" colspan="1">I</td><td rowspan="1" colspan="1"><italic>v’</italic></td><td rowspan="1" colspan="1"><italic>d</italic>, (<italic>l</italic>), <italic>bv’</italic>’</td><td rowspan="1" colspan="1">(<italic>l</italic>), <italic>v’</italic>, σ</td><td rowspan="1" colspan="1">(<italic>l</italic>), (<italic>v</italic>), φ<sub>1</sub>, φ<sub>2</sub></td><td rowspan="1" colspan="1">(<italic>ft</italic>), (<italic>tc</italic>), (<italic>it</italic>), (<italic>p</italic>), (<italic>u</italic>), (<italic>a</italic>), <italic>s</italic>, (<italic>pv</italic>), <italic>v’</italic>, (<italic>pl</italic>), <italic>l’</italic>’, ε, ω<sub>1</sub>, ω<sub>2</sub></td></tr><tr><td rowspan="1" colspan="1">II</td><td rowspan="1" colspan="1"><italic>v’</italic></td><td rowspan="1" colspan="1"><italic>d</italic>, (<italic>l</italic>), <italic>bv’</italic>’</td><td rowspan="1" colspan="1">(<italic>l</italic>), <italic>v’</italic>, σ</td><td rowspan="1" colspan="1">(<italic>l</italic>), (<italic>v</italic>), φ</td><td rowspan="1" colspan="1">(<italic>ft</italic>), (<italic>tc</italic>), (<italic>it</italic>), (<italic>p</italic>), (<italic>u</italic>), (<italic>a</italic>), <italic>s</italic>, (<italic>pv</italic>), ω<sub>1</sub>, ω<sub>2</sub></td></tr><tr><td rowspan="1" colspan="1">III</td><td rowspan="1" colspan="1"><italic>v’</italic></td><td rowspan="1" colspan="1"><italic>d</italic>, <italic>ev’</italic></td><td rowspan="1" colspan="1"><italic>l’</italic>, σ</td><td rowspan="1" colspan="1"><italic>l’</italic>, (<italic>v</italic>), φ</td><td rowspan="1" colspan="1">(<italic>ft</italic>), (<italic>tc</italic>), (<italic>it</italic>), (<italic>p</italic>), (<italic>u</italic>), (<italic>a</italic>), <italic>s</italic>, (<italic>pv</italic>)</td></tr><tr><td rowspan="1" colspan="1">IV</td><td rowspan="1" colspan="1"><italic>v’</italic></td><td rowspan="1" colspan="1"><italic>d</italic>, <italic>ev’</italic></td><td rowspan="1" colspan="1"><italic>d</italic>, <italic>l’</italic></td><td rowspan="1" colspan="1"><italic>l’</italic>, (<italic>v</italic>), φ</td><td rowspan="1" colspan="1"><italic>ft’</italic>’, (<italic>tc</italic>), (<italic>p</italic>), (<italic>u</italic>), (<italic>a</italic>), <italic>s</italic>, (<italic>pv</italic>)</td></tr></tbody></table><table-wrap-foot><fn><p>Note: Roman letters refer to normal setae, Greek letters to solenidia (except ε = famulus). Single prime (‘) marks setae on the anterior and double prime (“) setae on the posterior side of a given leg segment. Parentheses refer to a pair of setae. <abbrev xmlns:xlink="http://www.w3.org/1999/xlink" xlink:type="simple">Tr<def><p> – trochanter</p></def></abbrev>, <abbrev xmlns:xlink="http://www.w3.org/1999/xlink" xlink:type="simple">Fe<def><p> – femur</p></def></abbrev>, <abbrev xmlns:xlink="http://www.w3.org/1999/xlink" xlink:type="simple">Ge<def><p> – genu</p></def></abbrev>, <abbrev xmlns:xlink="http://www.w3.org/1999/xlink" xlink:type="simple">Ti<def><p> – Tibia</p></def></abbrev>, <abbrev xmlns:xlink="http://www.w3.org/1999/xlink" xlink:type="simple">Ta<def><p> – tarsus</p></def></abbrev>.</p></fn></table-wrap-foot></table-wrap></tp:treatment-sec><tp:treatment-sec sec-type="material"><title>Material examined.</title><p>Holotype (male) and nine paratypes (three females and six males): Indonesia, Sumatra, Harapan landscape, jungle rubber agroforest, research site HJ1, <named-content xmlns:xlink="http://www.w3.org/1999/xlink" content-type="dwc:verbatimCoordinates" xlink:type="simple">01°55'40.0"S, 103°15'33.8"E</named-content>, 51 m a.s.l., in forest floor litter material. All specimens were collected by Bernhard Klarner (Nov. 2013) and identified and collected to morphospecies level by Dorothee Sandmann.</p><!--PageBreak--></tp:treatment-sec><tp:treatment-sec sec-type="Type deposition"><title>Type deposition.</title><p>The holotype is deposited in <abbrev xmlns:xlink="http://www.w3.org/1999/xlink" content-type="institution" xlink:type="simple">LIPI<def><p> (Indonesian Institute of Science)</p></def></abbrev> Cibinong, Indonesia; six paratypes are deposited in the collection of the Senckenberg Museum, Görlitz, Germany; three paratypes are deposited in the collection of the Tyumen State University Museum of Zoology, Tyumen, Russia.</p></tp:treatment-sec><tp:treatment-sec sec-type="Etymology"><title>Etymology.</title><p>The specific name is dedicated to our friend and colleague, acarologist, Dr. Leonila Corpuz-Raros (Crop Protection Cluster, College of Agriculture and Museum of Natural History, University of the Philippines Los Baños, Los Baños, Philippines).</p></tp:treatment-sec><tp:treatment-sec sec-type="Remarks"><title>Remarks.</title><p><tp:taxon-name><tp:taxon-name-part taxon-name-part-type="genus">Galumna</tp:taxon-name-part> (<tp:taxon-name-part taxon-name-part-type="subgenus">Atypicogalumna</tp:taxon-name-part>) <tp:taxon-name-part taxon-name-part-type="species">corpuzrarosae</tp:taxon-name-part></tp:taxon-name> sp. n. differs from the all species of the family <tp:taxon-name><tp:taxon-name-part taxon-name-part-type="family">Galumnidae</tp:taxon-name-part></tp:taxon-name> by the presence of porose areas and sacculi on the notogaster (vs. either porose areas or sacculi in other species).</p></tp:treatment-sec><ref-list><ref id="B6"><mixed-citation xmlns:xlink="http://www.w3.org/1999/xlink" xlink:type="simple"><person-group><name name-style="western"><surname>Engelbrecht</surname><given-names>CM</given-names></name></person-group> (<year>1969</year>) <article-title>Some South African species of the genus <italic><tp:taxon-name><tp:taxon-name-part taxon-name-part-type="genus">Galumna</tp:taxon-name-part></tp:taxon-name></italic> von Heyden, 1826 (<tp:taxon-name><tp:taxon-name-part taxon-name-part-type="subclass">Acari</tp:taxon-name-part></tp:taxon-name>: <tp:taxon-name><tp:taxon-name-part taxon-name-part-type="family">Galumnidae</tp:taxon-name-part></tp:taxon-name>).</article-title> <source>Journal of the Entomological Society of Southern Africa</source> <volume>32</volume>(<issue>1</issue>): <fpage>99</fpage>–<lpage>122</lpage>. </mixed-citation></ref><ref id="B8"><mixed-citation xmlns:xlink="http://www.w3.org/1999/xlink" xlink:type="simple"><person-group><name name-style="western"><surname>Ermilov</surname><given-names>SG</given-names></name><name name-style="western"><surname>Anichkin</surname><given-names>AE</given-names></name></person-group> (<year>2010</year>) <article-title>Three new species of <tp:taxon-name><tp:taxon-name-part taxon-name-part-type="family">Galumnidae</tp:taxon-name-part></tp:taxon-name> (<tp:taxon-name><tp:taxon-name-part taxon-name-part-type="subclass">Acari</tp:taxon-name-part></tp:taxon-name>: <tp:taxon-name><tp:taxon-name-part taxon-name-part-type="order">Oribatida</tp:taxon-name-part></tp:taxon-name>) from Cat Tien National Park, southern Vietnam.</article-title> <source>Zootaxa</source> <volume>2681</volume>: <fpage>20</fpage>–<lpage>34</lpage>. </mixed-citation></ref></ref-list></tp:taxon-treatment>
