# Supplementary material for: Contributions to the knowledge of oribatid mites (Acari, Oribatida) of Indonesia. 3. The genus Galumna (Galumnidae) with description of a new subgenus and seven new species
Source: Zookeys. 2015 Nov 23;(539):11–51. doi: 10.3897/zookeys.539.6541 (PMC4714054; doi:10.3897/zookeys.539.6541)
Supplement: XML Treatment for Galumna (Galumna) mikoi [file zookeys.539.6541-treatment5.xml]

<!DOCTYPE tp:taxon-treatment
  PUBLIC "-//TaxonX//DTD Taxonomic Treatment Publishing DTD v0 20100105//EN" "tax-treatment-NSO.dtd">
<tp:taxon-treatment xmlns:tp="http://www.plazi.org/taxpub"><tp:treatment-meta><kwd-group><label>Taxon classification</label><kwd><named-content content-type="kingdom">Animalia</named-content></kwd><kwd><named-content content-type="order">Oribatida</named-content></kwd><kwd><named-content content-type="family">Galumnidae</named-content></kwd></kwd-group><mixed-citation publication-type="journal"><person-group><name><surname>Ermilov</surname><given-names>Sergey G.</given-names></name><name><surname>Sandmann</surname><given-names>Dorothee</given-names></name><name><surname>Klarner</surname><given-names>Bernhard</given-names></name><name><surname>Widyastuti</surname><given-names>Rahaju</given-names></name><name><surname>Scheu</surname><given-names>Stefan</given-names></name></person-group><article-title>Contributions to the knowledge of oribatid mites (<tp:taxon-name><tp:taxon-name-part taxon-name-part-type="subclass">Acari</tp:taxon-name-part></tp:taxon-name>, <tp:taxon-name><tp:taxon-name-part taxon-name-part-type="order">Oribatida</tp:taxon-name-part></tp:taxon-name>) of Indonesia. 3. The genus <italic><tp:taxon-name><tp:taxon-name-part taxon-name-part-type="genus">Galumna</tp:taxon-name-part></tp:taxon-name></italic> (<tp:taxon-name><tp:taxon-name-part taxon-name-part-type="family">Galumnidae</tp:taxon-name-part></tp:taxon-name>) with description of a new subgenus and seven new species</article-title><source>Zookeys</source><day>23</day><month>11</month><year>2015</year><volume>2015</volume><issue>539</issue><fpage>11</fpage><lpage>51</lpage><pub-id pub-id-type="doi">10.3897/zookeys.539.6541</pub-id></mixed-citation></tp:treatment-meta><tp:nomenclature><tp:taxon-name>
                        <tp:taxon-name-part taxon-name-part-type="genus">Galumna</tp:taxon-name-part>
                        (<tp:taxon-name-part taxon-name-part-type="subgenus">Galumna</tp:taxon-name-part>)
                        <tp:taxon-name-part taxon-name-part-type="species">mikoi</tp:taxon-name-part>
                    <object-id xmlns:xlink="http://www.w3.org/1999/xlink" content-type="zoobank" xlink:type="simple">http://zoobank.org/ABED7400-EDB6-4D8F-9667-AD3426677A24</object-id></tp:taxon-name><tp:taxon-status xmlns:xlink="http://www.w3.org/1999/xlink" xlink:type="simple">sp. n.</tp:taxon-status><xref ref-type="fig" rid="F13">Figs 29</xref><xref ref-type="fig" rid="F14">, 30</xref><xref ref-type="fig" rid="F15">, 31–32</xref><xref ref-type="fig" rid="F16">, 33–37</xref><!--PageBreak--><!--PageBreak--></tp:nomenclature><tp:treatment-sec sec-type="Diagnosis"><title>Diagnosis.</title><p>Body size: 258–287 × 184–204. Surface of anogenital region and medio-anterior part of notogaster foveolate, surface of subcapitular mentum, genital and anal <!--PageBreak-->plates, antero-lateral parts of pteromorphs and posterior part of notogaster striate. Rostral and lamellar setae of medium size, interlamellar setae minute. Bothridial setae clavate. Anterior notogastral margin developed. Four pairs of rounded porose areas present on notogaster. Median pore and postanal porose area present.</p></tp:treatment-sec><tp:treatment-sec sec-type="Description"><title>Description.</title><p><italic>Measurements</italic>. Body length: 258 (holotype: male), 258–287 (three paratypes: two females and one male); notogaster width: 188 (holotype), 184–204 (three paratypes). Without sexual dimorphism.</p><p><italic>Integument</italic>. Body color brown. Surface of anogenital region and medio-anterior part of notogaster foveolate (diameter of foveolae up to 6). Surface of subcapitular <!--PageBreak-->mentum, genital and anal plates, antero-lateral parts of pteromorphs and posterior part of notogaster striate.</p><p><italic>Prodorsum</italic>. Rostrum rounded. Lamellar and sublamellar lines parallel, curving backwards. Rostral and lamellar setae similar in length (20–24), setiform, slightly barbed. Interlamellar setae minute (1). Bothridial setae (49–57) clavate, with long, smooth stalk and rounded, barbed head. Exobothridial setae and their alveoli absent. Porose areas <italic>Ad</italic> oval, transversally oriented (6 × 4).</p><!--PageBreak--><!--PageBreak--><p><italic>Notogaster</italic>. Anterior notogastral margin developed. Dorsophragmata elongated longitudinally. Four pairs of porose areas rounded, with distinct margins: <italic>Aa</italic> (8–12) larger than <italic>A1</italic>, <italic>A2</italic> and <italic>A3</italic> (6–8). Notogastral setae represented by 10 pairs of alveoli, <italic>la</italic> inserted posteriorly to <italic>Aa</italic>. Median pore present in all specimens, located between <italic>A2</italic>. All lyrifissures distinct, <italic>im</italic> located between <italic>lm</italic> and <italic>A1</italic>. Opisthonotal gland openings located laterally to <italic>A1</italic>.</p><p><italic>Gnathosoma</italic>. Morphology of subcapitulum, palps and chelicerae typical for <tp:taxon-name><tp:taxon-name-part taxon-name-part-type="genus">Galumna</tp:taxon-name-part> (<tp:taxon-name-part taxon-name-part-type="subgenus">Galumna</tp:taxon-name-part>)</tp:taxon-name> (see <xref ref-type="bibr" rid="B6">Engelbrecht 1969</xref>; <xref ref-type="bibr" rid="B8">Ermilov and Anichkin 2010</xref>). Subcapitulum <!--PageBreak-->size: 73–77 × 65–69. Subcapitular setae <italic>a</italic> (12–14) setiform, slightly barbed, longer and thicker than minute, smooth <italic>m</italic> and <italic>h</italic> (both pairs 4). Two pairs of adoral setae (8) setiform, hook-like distally, barbed. Palps (57) with typical setation: 0–2–1–3–9(+ω). Axillary sacculi distinct. Chelicerae (90) with two setiform, barbed setae; <italic>cha</italic> (32) longer than <italic>chb</italic> (20). Trägårdh’s organ long, tapered.</p><p><italic>Epimeral and lateral podosomal regions</italic>. Anterior tectum of epimere I smooth. Apodemes 1, 2, sejugal and 3 well visible. Setal formula: 1–0–1–1. Setae thin, smooth, <italic>3b</italic> (8–10) longer than <italic>1a</italic> and <italic>4a</italic> (4). Pedotecta II rounded anteriorly in ventral view. Discidia triangular. Circumpedal carinae distinct, clearly not reach the insertions of setae <italic>3b</italic>.</p><p><italic>Anogenital region</italic>. Six pairs of genital (<italic>g</italic><sub>1</sub>, 8; <italic>g</italic><sub>2</sub>, 6; <italic>g</italic><sub>3</sub>–<italic>g</italic><sub>6</sub>, 4), one pair of aggenital (4), two pairs of anal (4) and three pairs of adanal (4) setae thin, smooth. Three setae on anterior edge of each genital plate. Adanal setae distanced equal from each other, inserted in one diagonal row on each side of adanal region. Adanal setae <italic>ad</italic><sub>3 </sub>inserted postero-laterally to adanal lyrifissures. Postanal porose area oval, transversally oriented (6–10 × 4–6).</p><p><italic>Legs</italic>. Morphology of leg segments, setae and solenidia typical for <tp:taxon-name><tp:taxon-name-part taxon-name-part-type="genus">Galumna</tp:taxon-name-part> (<tp:taxon-name-part taxon-name-part-type="subgenus">Galumna</tp:taxon-name-part>)</tp:taxon-name> (see <xref ref-type="bibr" rid="B6">Engelbrecht 1969</xref>; <xref ref-type="bibr" rid="B8">Ermilov and Anichkin 2010</xref>). Tridactylous, claws smooth. Formulas of leg setation and solenidia are similar to <tp:taxon-name><tp:taxon-name-part taxon-name-part-type="genus">Galumna</tp:taxon-name-part> (<tp:taxon-name-part taxon-name-part-type="subgenus">Atypicogalumna</tp:taxon-name-part>) <tp:taxon-name-part taxon-name-part-type="species">corpuzrarosae</tp:taxon-name-part></tp:taxon-name> sp. n. (Table <xref ref-type="table" rid="T1">1</xref>). Solenidion φ of tibiae IV inserted dorsally at about 2/3 length of segment.</p><fig id="F13" position="float" orientation="portrait"><label>Figure 29.</label><caption><p><tp:taxon-name><tp:taxon-name-part taxon-name-part-type="genus">Galumna</tp:taxon-name-part> (<tp:taxon-name-part taxon-name-part-type="subgenus">Galumna</tp:taxon-name-part>) <tp:taxon-name-part taxon-name-part-type="species">mikoi</tp:taxon-name-part></tp:taxon-name> sp. n., adult: dorsal view. Scale bar 100 µm.</p></caption><graphic xmlns:xlink="http://www.w3.org/1999/xlink" xlink:href="zookeys-539-011-g013.jpg" position="float" orientation="portrait" xlink:type="simple" id="oo_65763.jpg"/></fig><fig id="F14" position="float" orientation="portrait"><label>Figure 30.</label><caption><p><tp:taxon-name><tp:taxon-name-part taxon-name-part-type="genus">Galumna</tp:taxon-name-part> (<tp:taxon-name-part taxon-name-part-type="subgenus">Galumna</tp:taxon-name-part>) <tp:taxon-name-part taxon-name-part-type="species">mikoi</tp:taxon-name-part></tp:taxon-name> sp. n., adult: ventral view (gnathosoma and legs not shown). Scale bar 100 µm.</p></caption><graphic xmlns:xlink="http://www.w3.org/1999/xlink" xlink:href="zookeys-539-011-g014.jpg" position="float" orientation="portrait" xlink:type="simple" id="oo_65764.jpg"/></fig><fig id="F15" position="float" orientation="portrait"><label>Figures 31–32.</label><caption><p><tp:taxon-name><tp:taxon-name-part taxon-name-part-type="genus">Galumna</tp:taxon-name-part> (<tp:taxon-name-part taxon-name-part-type="subgenus">Galumna</tp:taxon-name-part>) <tp:taxon-name-part taxon-name-part-type="species">mikoi</tp:taxon-name-part></tp:taxon-name> sp. n., adult: <bold>31</bold> anterior part of body, lateral view (gnathosoma and leg I not shown) <bold>32</bold> posterior view. Scale bar 100 µm.</p></caption><graphic xmlns:xlink="http://www.w3.org/1999/xlink" xlink:href="zookeys-539-011-g015.jpg" position="float" orientation="portrait" xlink:type="simple" id="oo_65765.jpg"/></fig><fig id="F16" position="float" orientation="portrait"><label>Figures 33–37.</label><caption><p><tp:taxon-name><tp:taxon-name-part taxon-name-part-type="genus">Galumna</tp:taxon-name-part> (<tp:taxon-name-part taxon-name-part-type="subgenus">Galumna</tp:taxon-name-part>) <tp:taxon-name-part taxon-name-part-type="species">mikoi</tp:taxon-name-part></tp:taxon-name> sp. n., adult: <bold>33</bold> bothridial seta <bold>34</bold> subcapitulum, ventral view <bold>35</bold> genital plate, right <bold>36</bold> anal plate, right, and adanal setae <bold>37</bold> tibia of leg IV, left, antiaxial view. Scale bar 20 µm.</p></caption><graphic xmlns:xlink="http://www.w3.org/1999/xlink" xlink:href="zookeys-539-011-g016.jpg" position="float" orientation="portrait" xlink:type="simple" id="oo_65766.jpg"/></fig></tp:treatment-sec><tp:treatment-sec sec-type="material"><title>Material examined.</title><p>Holotype (male): Indonesia, Sumatra, Harapan landscape, jungle rubber agroforest, research site HJ4, <named-content xmlns:xlink="http://www.w3.org/1999/xlink" content-type="dwc:verbatimCoordinates" xlink:type="simple">01°47'07.3"S, 103°16'36.9"E</named-content>, 57 m a.s.l., in forest floor litter material. Three paratypes (two females and one male): Indonesia, Sumatra, Harapan landscape, secondary rainforest, research site HF4, <named-content xmlns:xlink="http://www.w3.org/1999/xlink" content-type="dwc:verbatimCoordinates" xlink:type="simple">02°11'15.2"S, 103°20'33.4"E</named-content>, 77 m a.s.l., in forest floor litter material. All specimens were collected by Bernhard Klarner (Nov. 2013) and identified and collected to morphospecies level by Dorothee Sandmann.</p></tp:treatment-sec><tp:treatment-sec sec-type="Type deposition"><title>Type deposition.</title><p>The holotype is deposited in <abbrev xmlns:xlink="http://www.w3.org/1999/xlink" content-type="institution" xlink:title="Indonesian Institute of Science" xlink:type="simple">LIPI</abbrev> (Indonesian Institute of Science) Cibinong, Indonesia; two paratypes are deposited in the collection of the Senckenberg Museum, Görlitz, Germany; one paratype is deposited in the collection of the Tyumen State University Museum of Zoology, Tyumen, Russia.</p></tp:treatment-sec><tp:treatment-sec sec-type="Etymology"><title>Etymology.</title><p>The specific name is dedicated to our friend and colleague, acarologist, Dr. Ladislav Miko (Czech University of Life Sciences Prague, Charles University in Prague, Prague, Czech Republic).</p></tp:treatment-sec><tp:treatment-sec sec-type="Remarks"><title>Remarks.</title><p><tp:taxon-name><tp:taxon-name-part taxon-name-part-type="genus">Galumna</tp:taxon-name-part> (<tp:taxon-name-part taxon-name-part-type="subgenus">Galumna</tp:taxon-name-part>) <tp:taxon-name-part taxon-name-part-type="species">mikoi</tp:taxon-name-part></tp:taxon-name> sp. n. is morphologically most similar to <tp:taxon-name><tp:taxon-name-part taxon-name-part-type="genus">Galumna</tp:taxon-name-part> (<tp:taxon-name-part taxon-name-part-type="subgenus">Galumna</tp:taxon-name-part>) <tp:taxon-name-part taxon-name-part-type="species">innexa</tp:taxon-name-part></tp:taxon-name> Pérez-Íñigo &amp; Baggio, 1986 from the Neotropical region (see <xref ref-type="bibr" rid="B27">Pérez-Íñigo and Baggio 1986</xref>) in having striate pteromorphs, minute interlamellar setae, anterior notogastral margin, four pairs of rounded porose areas on notogaster and median pore. However, the new species differs from the latter by the foveolate notogaster and anogenital region (vs. not foveolate in <tp:taxon-name><tp:taxon-name-part taxon-name-part-type="genus">Galumna</tp:taxon-name-part> (<tp:taxon-name-part taxon-name-part-type="subgenus">Galumna</tp:taxon-name-part>) <tp:taxon-name-part taxon-name-part-type="species">innexa</tp:taxon-name-part></tp:taxon-name>), striate posterior part of notogaster (vs. not striate in <tp:taxon-name><tp:taxon-name-part taxon-name-part-type="genus">Galumna</tp:taxon-name-part> (<tp:taxon-name-part taxon-name-part-type="subgenus">Galumna</tp:taxon-name-part>) <tp:taxon-name-part taxon-name-part-type="species">innexa</tp:taxon-name-part></tp:taxon-name>) and clavate bothridial setae (vs. lanceolate in <tp:taxon-name><tp:taxon-name-part taxon-name-part-type="genus">Galumna</tp:taxon-name-part> (<tp:taxon-name-part taxon-name-part-type="subgenus">Galumna</tp:taxon-name-part>) <tp:taxon-name-part taxon-name-part-type="species">innexa</tp:taxon-name-part></tp:taxon-name>).</p><!--PageBreak--></tp:treatment-sec><tp:treatment-sec><!--Section generated to contain objects referenced in tp:taxon-treatment.--><table-wrap id="T1" position="float" orientation="portrait"><label>Table 1.</label><caption><p>Leg setation and solenidia of adult <tp:taxon-name><tp:taxon-name-part taxon-name-part-type="genus">Galumna</tp:taxon-name-part> (<tp:taxon-name-part taxon-name-part-type="subgenus">Atypicogalumna</tp:taxon-name-part>) <tp:taxon-name-part taxon-name-part-type="species">corpuzrarosae</tp:taxon-name-part></tp:taxon-name> sp. n. (same data for <tp:taxon-name><tp:taxon-name-part taxon-name-part-type="genus">Galumna</tp:taxon-name-part> (<tp:taxon-name-part taxon-name-part-type="subgenus">Galumna</tp:taxon-name-part>) <tp:taxon-name-part taxon-name-part-type="species">bidentatirostris</tp:taxon-name-part></tp:taxon-name> sp. n., <tp:taxon-name><tp:taxon-name-part taxon-name-part-type="genus">Galumna</tp:taxon-name-part> (<tp:taxon-name-part taxon-name-part-type="subgenus">Galumna</tp:taxon-name-part>) <tp:taxon-name-part taxon-name-part-type="species">indonesica</tp:taxon-name-part></tp:taxon-name> sp. n., <tp:taxon-name><tp:taxon-name-part taxon-name-part-type="genus">Galumna</tp:taxon-name-part> (<tp:taxon-name-part taxon-name-part-type="subgenus">Galumna</tp:taxon-name-part>) <tp:taxon-name-part taxon-name-part-type="species">mikoi</tp:taxon-name-part></tp:taxon-name> sp. n., <tp:taxon-name><tp:taxon-name-part taxon-name-part-type="genus">Galumna</tp:taxon-name-part> (<tp:taxon-name-part taxon-name-part-type="subgenus">Cosmogalumna</tp:taxon-name-part>) <tp:taxon-name-part taxon-name-part-type="species">areticulata</tp:taxon-name-part></tp:taxon-name> sp. n., <tp:taxon-name><tp:taxon-name-part taxon-name-part-type="genus">Galumna</tp:taxon-name-part> (<tp:taxon-name-part taxon-name-part-type="subgenus">Cosmogalumna</tp:taxon-name-part>) <tp:taxon-name-part taxon-name-part-type="species">sumatrensis</tp:taxon-name-part></tp:taxon-name> sp. n. and <tp:taxon-name><tp:taxon-name-part taxon-name-part-type="genus">Galumna</tp:taxon-name-part> (<tp:taxon-name-part taxon-name-part-type="subgenus">Neogalumna</tp:taxon-name-part>) <tp:taxon-name-part taxon-name-part-type="species">specifica</tp:taxon-name-part></tp:taxon-name> sp. n.)</p></caption><table id="TID0EP6BG" rules="all"><tbody><tr><th rowspan="1" colspan="1">Leg</th><th rowspan="1" colspan="1"><abbrev xmlns:xlink="http://www.w3.org/1999/xlink" xlink:title="trochanter" xlink:type="simple">Tr</abbrev></th><th rowspan="1" colspan="1"><abbrev xmlns:xlink="http://www.w3.org/1999/xlink" xlink:title="femur" xlink:type="simple">Fe</abbrev></th><th rowspan="1" colspan="1"><abbrev xmlns:xlink="http://www.w3.org/1999/xlink" xlink:title="genu" xlink:type="simple">Ge</abbrev></th><th rowspan="1" colspan="1"><abbrev xmlns:xlink="http://www.w3.org/1999/xlink" xlink:title="Tibia" xlink:type="simple">Ti</abbrev></th><th rowspan="1" colspan="1"><abbrev xmlns:xlink="http://www.w3.org/1999/xlink" xlink:title="tarsus" xlink:type="simple">Ta</abbrev></th></tr><tr><td rowspan="1" colspan="1">I</td><td rowspan="1" colspan="1"><italic>v’</italic></td><td rowspan="1" colspan="1"><italic>d</italic>, (<italic>l</italic>), <italic>bv’</italic>’</td><td rowspan="1" colspan="1">(<italic>l</italic>), <italic>v’</italic>, σ</td><td rowspan="1" colspan="1">(<italic>l</italic>), (<italic>v</italic>), φ<sub>1</sub>, φ<sub>2</sub></td><td rowspan="1" colspan="1">(<italic>ft</italic>), (<italic>tc</italic>), (<italic>it</italic>), (<italic>p</italic>), (<italic>u</italic>), (<italic>a</italic>), <italic>s</italic>, (<italic>pv</italic>), <italic>v’</italic>, (<italic>pl</italic>), <italic>l’</italic>’, ε, ω<sub>1</sub>, ω<sub>2</sub></td></tr><tr><td rowspan="1" colspan="1">II</td><td rowspan="1" colspan="1"><italic>v’</italic></td><td rowspan="1" colspan="1"><italic>d</italic>, (<italic>l</italic>), <italic>bv’</italic>’</td><td rowspan="1" colspan="1">(<italic>l</italic>), <italic>v’</italic>, σ</td><td rowspan="1" colspan="1">(<italic>l</italic>), (<italic>v</italic>), φ</td><td rowspan="1" colspan="1">(<italic>ft</italic>), (<italic>tc</italic>), (<italic>it</italic>), (<italic>p</italic>), (<italic>u</italic>), (<italic>a</italic>), <italic>s</italic>, (<italic>pv</italic>), ω<sub>1</sub>, ω<sub>2</sub></td></tr><tr><td rowspan="1" colspan="1">III</td><td rowspan="1" colspan="1"><italic>v’</italic></td><td rowspan="1" colspan="1"><italic>d</italic>, <italic>ev’</italic></td><td rowspan="1" colspan="1"><italic>l’</italic>, σ</td><td rowspan="1" colspan="1"><italic>l’</italic>, (<italic>v</italic>), φ</td><td rowspan="1" colspan="1">(<italic>ft</italic>), (<italic>tc</italic>), (<italic>it</italic>), (<italic>p</italic>), (<italic>u</italic>), (<italic>a</italic>), <italic>s</italic>, (<italic>pv</italic>)</td></tr><tr><td rowspan="1" colspan="1">IV</td><td rowspan="1" colspan="1"><italic>v’</italic></td><td rowspan="1" colspan="1"><italic>d</italic>, <italic>ev’</italic></td><td rowspan="1" colspan="1"><italic>d</italic>, <italic>l’</italic></td><td rowspan="1" colspan="1"><italic>l’</italic>, (<italic>v</italic>), φ</td><td rowspan="1" colspan="1"><italic>ft’</italic>’, (<italic>tc</italic>), (<italic>p</italic>), (<italic>u</italic>), (<italic>a</italic>), <italic>s</italic>, (<italic>pv</italic>)</td></tr></tbody></table><table-wrap-foot><fn><p>Note: Roman letters refer to normal setae, Greek letters to solenidia (except ε = famulus). Single prime (‘) marks setae on the anterior and double prime (“) setae on the posterior side of a given leg segment. Parentheses refer to a pair of setae. <abbrev xmlns:xlink="http://www.w3.org/1999/xlink" xlink:type="simple">Tr<def><p> – trochanter</p></def></abbrev>, <abbrev xmlns:xlink="http://www.w3.org/1999/xlink" xlink:type="simple">Fe<def><p> – femur</p></def></abbrev>, <abbrev xmlns:xlink="http://www.w3.org/1999/xlink" xlink:type="simple">Ge<def><p> – genu</p></def></abbrev>, <abbrev xmlns:xlink="http://www.w3.org/1999/xlink" xlink:type="simple">Ti<def><p> – Tibia</p></def></abbrev>, <abbrev xmlns:xlink="http://www.w3.org/1999/xlink" xlink:type="simple">Ta<def><p> – tarsus</p></def></abbrev>.</p></fn></table-wrap-foot></table-wrap></tp:treatment-sec><ref-list><ref id="B6"><mixed-citation xmlns:xlink="http://www.w3.org/1999/xlink" xlink:type="simple"><person-group><name name-style="western"><surname>Engelbrecht</surname><given-names>CM</given-names></name></person-group> (<year>1969</year>) <article-title>Some South African species of the genus <italic><tp:taxon-name><tp:taxon-name-part taxon-name-part-type="genus">Galumna</tp:taxon-name-part></tp:taxon-name></italic> von Heyden, 1826 (<tp:taxon-name><tp:taxon-name-part taxon-name-part-type="subclass">Acari</tp:taxon-name-part></tp:taxon-name>: <tp:taxon-name><tp:taxon-name-part taxon-name-part-type="family">Galumnidae</tp:taxon-name-part></tp:taxon-name>).</article-title> <source>Journal of the Entomological Society of Southern Africa</source> <volume>32</volume>(<issue>1</issue>): <fpage>99</fpage>–<lpage>122</lpage>. </mixed-citation></ref><ref id="B8"><mixed-citation xmlns:xlink="http://www.w3.org/1999/xlink" xlink:type="simple"><person-group><name name-style="western"><surname>Ermilov</surname><given-names>SG</given-names></name><name name-style="western"><surname>Anichkin</surname><given-names>AE</given-names></name></person-group> (<year>2010</year>) <article-title>Three new species of <tp:taxon-name><tp:taxon-name-part taxon-name-part-type="family">Galumnidae</tp:taxon-name-part></tp:taxon-name> (<tp:taxon-name><tp:taxon-name-part taxon-name-part-type="subclass">Acari</tp:taxon-name-part></tp:taxon-name>: <tp:taxon-name><tp:taxon-name-part taxon-name-part-type="order">Oribatida</tp:taxon-name-part></tp:taxon-name>) from Cat Tien National Park, southern Vietnam.</article-title> <source>Zootaxa</source> <volume>2681</volume>: <fpage>20</fpage>–<lpage>34</lpage>. </mixed-citation></ref><ref id="B27"><mixed-citation xmlns:xlink="http://www.w3.org/1999/xlink" xlink:type="simple"><person-group><name name-style="western"><surname>Pérez-Íñigo</surname><given-names>C</given-names></name><name name-style="western"><surname>Baggio</surname><given-names>D</given-names></name></person-group> (<year>1986</year>) <article-title>Oribates édaphiques du Brésil (III). Oribates de l’Île de «Cardoso» (deuxième partie).</article-title> <source>Acarologia</source> <volume>27</volume>(<issue>2</issue>): <fpage>163</fpage>–<lpage>179</lpage>. </mixed-citation></ref></ref-list></tp:taxon-treatment>
