# Supplementary material for: Contributions to the knowledge of oribatid mites (Acari, Oribatida) of Indonesia. 3. The genus Galumna (Galumnidae) with description of a new subgenus and seven new species
Source: Zookeys. 2015 Nov 23;(539):11–51. doi: 10.3897/zookeys.539.6541 (PMC4714054; doi:10.3897/zookeys.539.6541)
Supplement: XML Treatment for Galumna (Cosmogalumna) areticulata [file zookeys.539.6541-treatment6.xml]

<!DOCTYPE tp:taxon-treatment
  PUBLIC "-//TaxonX//DTD Taxonomic Treatment Publishing DTD v0 20100105//EN" "tax-treatment-NSO.dtd">
<tp:taxon-treatment xmlns:tp="http://www.plazi.org/taxpub"><tp:treatment-meta><kwd-group><label>Taxon classification</label><kwd><named-content content-type="kingdom">Animalia</named-content></kwd><kwd><named-content content-type="order">Oribatida</named-content></kwd><kwd><named-content content-type="family">Galumnidae</named-content></kwd></kwd-group><mixed-citation publication-type="journal"><person-group><name><surname>Ermilov</surname><given-names>Sergey G.</given-names></name><name><surname>Sandmann</surname><given-names>Dorothee</given-names></name><name><surname>Klarner</surname><given-names>Bernhard</given-names></name><name><surname>Widyastuti</surname><given-names>Rahaju</given-names></name><name><surname>Scheu</surname><given-names>Stefan</given-names></name></person-group><article-title>Contributions to the knowledge of oribatid mites (<tp:taxon-name><tp:taxon-name-part taxon-name-part-type="subclass">Acari</tp:taxon-name-part></tp:taxon-name>, <tp:taxon-name><tp:taxon-name-part taxon-name-part-type="order">Oribatida</tp:taxon-name-part></tp:taxon-name>) of Indonesia. 3. The genus <italic><tp:taxon-name><tp:taxon-name-part taxon-name-part-type="genus">Galumna</tp:taxon-name-part></tp:taxon-name></italic> (<tp:taxon-name><tp:taxon-name-part taxon-name-part-type="family">Galumnidae</tp:taxon-name-part></tp:taxon-name>) with description of a new subgenus and seven new species</article-title><source>Zookeys</source><day>23</day><month>11</month><year>2015</year><volume>2015</volume><issue>539</issue><fpage>11</fpage><lpage>51</lpage><pub-id pub-id-type="doi">10.3897/zookeys.539.6541</pub-id></mixed-citation></tp:treatment-meta><tp:nomenclature><tp:taxon-name>
                        <tp:taxon-name-part taxon-name-part-type="genus">Galumna</tp:taxon-name-part>
                        (<tp:taxon-name-part taxon-name-part-type="subgenus">Cosmogalumna</tp:taxon-name-part>)
                        <tp:taxon-name-part taxon-name-part-type="species">areticulata</tp:taxon-name-part>
                    <object-id xmlns:xlink="http://www.w3.org/1999/xlink" content-type="zoobank" xlink:type="simple">http://zoobank.org/3177798F-4D88-4538-9862-C51DD5495C85</object-id></tp:taxon-name><tp:taxon-status xmlns:xlink="http://www.w3.org/1999/xlink" xlink:type="simple">sp. n.</tp:taxon-status><xref ref-type="fig" rid="F17">Figs 38</xref><xref ref-type="fig" rid="F18">, 39</xref><xref ref-type="fig" rid="F19">, 40–41</xref><xref ref-type="fig" rid="F20">, 42–46</xref></tp:nomenclature><tp:treatment-sec sec-type="Diagnosis"><title>Diagnosis.</title><p>Body size: 298–315 × 215–249. Transverse band of strong, branched cerotegumental ridges developed in middle part of notogaster and between genital and anal plates, not forming a reticulate pattern, only a few cells present exeptionally. Rostral and lamellar setae short, interlamellar setae represented by alveoli. Bothridial setae clavate. Four pairs of rounded porose areas present on notogaster. Median pore and postanal porose area present.</p></tp:treatment-sec><tp:treatment-sec sec-type="Description"><title>Description.</title><p><italic>Measurements</italic>. Body length: 315 (holotype: male), 298–315 (seven paratypes: two females and five males); notogaster width: 249 (holotype), 215–249 (seven paratypes). Without sexual dimorphism.</p><p><italic>Integument</italic>. Body color brown. Body surface, pteromorphs, genital and anal plates punctate (visible in dissected specimens). Subcapitular mentum smooth. Transverse band of strong, branched cerotegumental ridges developed in the middle part of the notogaster and between the genital and anal plates. These ridges comparatively short and not forming a clear reticulate pattern, only a few cells present exeptionally.</p><p><italic>Prodorsum</italic>. Rostrum rounded. Lamellar and sublamellar lines parallel, curving backwards. Rostral setae (18–20) thin, smooth, pressed to the surface of prodorsum. Lamellar setae (6–8) minute. Interlamellar setae represented by alveoli. Bothridial setae (53–57) clavate, with long stalk and short head, rounded and smooth to slightly roughened distally. Exobothridial setae and their alveoli absent. Porose areas <italic>Ad</italic> oval, transversally oriented (6–8 × 4–6).</p><p><italic>Notogaster</italic>. Anterior notogastral margin developed. Dorsophragmata elongated longitudinally. Four pairs of porose areas rounded, with distinct margins: <italic>Aa</italic> (12–16) slightly larger than <italic>A1</italic>, <italic>A2</italic> and <italic>A3</italic> (all 8–10). Notogastral setae represented by 10 pairs of alveoli, <italic>la</italic> inserted posteriorly to <italic>Aa</italic>. Median pore present in all specimens, located between <italic>A2</italic>. All lyrifissures distinct, <italic>im</italic> located between <italic>lm</italic> and <italic>lp.</italic> Opisthonotal gland openings located laterally to <italic>A1</italic>.</p><p><italic>Gnathosoma</italic>. Morphology of subcapitulum, palps and chelicerae typical for <tp:taxon-name><tp:taxon-name-part taxon-name-part-type="genus">Galumna</tp:taxon-name-part> (<tp:taxon-name-part taxon-name-part-type="subgenus">Cosmogalumna</tp:taxon-name-part>)</tp:taxon-name> (see <xref ref-type="bibr" rid="B19">Ermilov et al. 2011</xref>; <xref ref-type="bibr" rid="B9">Ermilov and Anichkin 2013</xref>). Subcapitulum size: 77–82 × 61–65. Subcapitular setae setiform, indistinctly barbed, <italic>h</italic> (4) shorter than <italic>m</italic> (6) and <italic>a</italic> (10–12), <italic>a</italic> thickest, <italic>h</italic> thinnest. Two pairs of adoral setae (6) setiform, hook-like distally, indistinctly barbed. Palps (69) with typical setation: 0–2–1–3–9(+ω). Axillary sacculi distinct. Chelicerae (94) with two setiform, barbed setae; <italic>cha</italic> (32) longer than <italic>chb</italic> (20). Trägårdh’s organ long, tapered.</p><p><italic>Epimeral and lateral podosomal regions</italic>. Anterior tectum of epimere I smooth. Apodemes 1, 2, sejugal and 3 well visible. Setal formula: 1–0–1–2. Setae thin, smooth, <italic>3b</italic> (6) slightly longer than <italic>1a</italic>, <italic>4a</italic> and <italic>4b</italic> (4). Pedotecta II roundly triangular in ventral view. Discidia triangular. Circumpedal carinae distinct, clearly not reaching the insertions of setae <italic>3b</italic>.</p><p><italic>Anogenital region</italic>. Six pairs of genital (<italic>g</italic><sub>1</sub>, <italic>g</italic><sub>2</sub>, 6–8; <italic>g</italic><sub>3</sub>–<italic>g</italic><sub>6</sub>, 4), one pair of aggenital (4), two pairs of anal (4) and three pairs of adanal (4) setae thin, smooth. Three setae on anterior edge of each genital plate. Adanal setae <italic>ad</italic><sub>3 </sub>inserted antero-laterally to adanal lyrifissures. Postanal porose area oval, transversally oriented (8–12 × 4).</p><p><italic>Legs</italic>. Morphology of leg segments, setae and solenidia typical for <tp:taxon-name><tp:taxon-name-part taxon-name-part-type="genus">Galumna</tp:taxon-name-part> (<tp:taxon-name-part taxon-name-part-type="subgenus">Cosmogalumna</tp:taxon-name-part>)</tp:taxon-name> (see <xref ref-type="bibr" rid="B19">Ermilov et al. 2011</xref>; <xref ref-type="bibr" rid="B9">Ermilov and Anichkin 2013</xref>). Tridactylous, claws smooth. Formulas of leg setation and solenidia are similar to <tp:taxon-name><tp:taxon-name-part taxon-name-part-type="genus">Galumna</tp:taxon-name-part> (<tp:taxon-name-part taxon-name-part-type="subgenus">Atypicogalumna</tp:taxon-name-part>) <tp:taxon-name-part taxon-name-part-type="species">corpuzrarosae</tp:taxon-name-part></tp:taxon-name> sp. n. (Table <xref ref-type="table" rid="T1">1</xref>). Solenidion φ of tibiae IV inserted dorsally at about 2/3 length of segment.</p><fig id="F17" position="float" orientation="portrait"><label>Figure 38.</label><caption><p><tp:taxon-name><tp:taxon-name-part taxon-name-part-type="genus">Galumna</tp:taxon-name-part> (<tp:taxon-name-part taxon-name-part-type="subgenus">Cosmogalumna</tp:taxon-name-part>) <tp:taxon-name-part taxon-name-part-type="species">areticulata</tp:taxon-name-part></tp:taxon-name> sp. n., adult: dorsal view. Scale bar 100 µm.</p></caption><graphic xmlns:xlink="http://www.w3.org/1999/xlink" xlink:href="zookeys-539-011-g017.jpg" position="float" orientation="portrait" xlink:type="simple" id="oo_65767.jpg"/></fig><fig id="F18" position="float" orientation="portrait"><label>Figure 39.</label><caption><p><tp:taxon-name><tp:taxon-name-part taxon-name-part-type="genus">Galumna</tp:taxon-name-part> (<tp:taxon-name-part taxon-name-part-type="subgenus">Cosmogalumna</tp:taxon-name-part>) <tp:taxon-name-part taxon-name-part-type="species">areticulata</tp:taxon-name-part></tp:taxon-name> sp. n., adult: ventral view (gnathosoma and legs not shown). Scale bar 100 µm.</p></caption><graphic xmlns:xlink="http://www.w3.org/1999/xlink" xlink:href="zookeys-539-011-g018.jpg" position="float" orientation="portrait" xlink:type="simple" id="oo_65768.jpg"/></fig><fig id="F19" position="float" orientation="portrait"><label>Figures 40–41.</label><caption><p><tp:taxon-name><tp:taxon-name-part taxon-name-part-type="genus">Galumna</tp:taxon-name-part> (<tp:taxon-name-part taxon-name-part-type="subgenus">Cosmogalumna</tp:taxon-name-part>) <tp:taxon-name-part taxon-name-part-type="species">areticulata</tp:taxon-name-part></tp:taxon-name> sp. n., adult: <bold>40</bold> anterior part of body, lateral view (gnathosoma and leg I not shown) <bold>41</bold> posterior view. Scale bar 100 µm.</p></caption><graphic xmlns:xlink="http://www.w3.org/1999/xlink" xlink:href="zookeys-539-011-g019.jpg" position="float" orientation="portrait" xlink:type="simple" id="oo_65769.jpg"/></fig><fig id="F20" position="float" orientation="portrait"><label>Figures 42–46.</label><caption><p><tp:taxon-name><tp:taxon-name-part taxon-name-part-type="genus">Galumna</tp:taxon-name-part> (<tp:taxon-name-part taxon-name-part-type="subgenus">Cosmogalumna</tp:taxon-name-part>) <tp:taxon-name-part taxon-name-part-type="species">areticulata</tp:taxon-name-part></tp:taxon-name> sp. n., adult: <bold>42</bold> bothridial seta <bold>43</bold> subcapitulum, ventral view <bold>44</bold> genital plate, left <bold>45</bold> anal plate, left, and adanal setae <bold>46</bold> tibia of leg IV, left, antiaxial view. Scale bar 20 µm.</p></caption><graphic xmlns:xlink="http://www.w3.org/1999/xlink" xlink:href="zookeys-539-011-g020.jpg" position="float" orientation="portrait" xlink:type="simple" id="oo_65770.jpg"/></fig></tp:treatment-sec><tp:treatment-sec sec-type="material"><title>Material examined.</title><p>Holotype (male) and two paratypes (one female and one male): Indonesia, Sumatra, Bukit Duabelas landscape, secondary rainforest, research site BF2, <named-content xmlns:xlink="http://www.w3.org/1999/xlink" content-type="dwc:verbatimCoordinates" xlink:type="simple">01° 58'55.1"S, 102°45'02.7"E</named-content>, 77 m a.s.l., in upper soil layer (0–5 cm). Five paratypes (one female and four males): Indonesia, Sumatra, Harapan landscape, jungle rubber agroforest, research site HJ1, <named-content xmlns:xlink="http://www.w3.org/1999/xlink" content-type="dwc:verbatimCoordinates" xlink:type="simple">01°55'40.0"S, 103°15'33.8"E</named-content>, 51 m a.s.l., in forest floor litter material. All specimens were collected by Bernhard Klarner (Nov. 2013) and identified and collected to morphospecies level by Dorothee Sandmann.</p><!--PageBreak--><!--PageBreak--></tp:treatment-sec><tp:treatment-sec sec-type="Type deposition"><title>Type deposition.</title><p>The holotype is deposited in <abbrev xmlns:xlink="http://www.w3.org/1999/xlink" content-type="institution" xlink:title="Indonesian Institute of Science" xlink:type="simple">LIPI</abbrev> (Indonesian Institute of Science) Cibinong, Indonesia; two paratypes are deposited in the collection of the Senckenberg Museum, Görlitz, Germany; six paratypes are deposited in the collection of the Tyumen State University Museum of Zoology, Tyumen, Russia.</p></tp:treatment-sec><tp:treatment-sec sec-type="Etymology"><title>Etymology.</title><p>The specific name <italic>areticulata</italic> refers to the absence of clear reticulate pattern on the body.</p></tp:treatment-sec><tp:treatment-sec sec-type="Remarks"><title>Remarks.</title><p><tp:taxon-name><tp:taxon-name-part taxon-name-part-type="genus">Galumna</tp:taxon-name-part> (<tp:taxon-name-part taxon-name-part-type="subgenus">Cosmogalumna</tp:taxon-name-part>) <tp:taxon-name-part taxon-name-part-type="species">areticulata</tp:taxon-name-part></tp:taxon-name> sp. n. is morphologically most similar to <tp:taxon-name><tp:taxon-name-part taxon-name-part-type="genus">Galumna</tp:taxon-name-part> (<tp:taxon-name-part taxon-name-part-type="subgenus">Cosmogalumna</tp:taxon-name-part>) <tp:taxon-name-part taxon-name-part-type="species">praeoccupata</tp:taxon-name-part></tp:taxon-name> Subías, 2004 from southern China and Vietnam (see <xref ref-type="bibr" rid="B3">Aoki and Hu 1993</xref>; including personal data based on the Vietnamese specimens) in having transverse band of reticulation in the middle part of the notogaster and between genital and anal plates, and the absence of striate and reticulate pattern on the prodorsum and pteromorphs. However, the new species differs from the latter by the presence of strong, branched cerotegumental ridges, which do not form a reticulate pattern (vs. distinct reticulate pattern, represented by small, numerous, dense cells in <tp:taxon-name><tp:taxon-name-part taxon-name-part-type="genus">Galumna</tp:taxon-name-part> (<tp:taxon-name-part taxon-name-part-type="subgenus">Cosmogalumna</tp:taxon-name-part>) <tp:taxon-name-part taxon-name-part-type="species">praeoccupata</tp:taxon-name-part></tp:taxon-name>), minute lamellar setae (vs. well developed in <tp:taxon-name><tp:taxon-name-part taxon-name-part-type="genus">Galumna</tp:taxon-name-part> (<tp:taxon-name-part taxon-name-part-type="subgenus">Cosmogalumna</tp:taxon-name-part>) <tp:taxon-name-part taxon-name-part-type="species">praeoccupata</tp:taxon-name-part></tp:taxon-name>) and the directions of lamellar lines (to anterior tectum of ventral plate vs. to acetabula I in <tp:taxon-name><tp:taxon-name-part taxon-name-part-type="genus">Galumna</tp:taxon-name-part> (<tp:taxon-name-part taxon-name-part-type="subgenus">Cosmogalumna</tp:taxon-name-part>) <tp:taxon-name-part taxon-name-part-type="species">praeoccupata</tp:taxon-name-part></tp:taxon-name>).</p><!--PageBreak--></tp:treatment-sec><tp:treatment-sec><!--Section generated to contain objects referenced in tp:taxon-treatment.--><table-wrap id="T1" position="float" orientation="portrait"><label>Table 1.</label><caption><p>Leg setation and solenidia of adult <tp:taxon-name><tp:taxon-name-part taxon-name-part-type="genus">Galumna</tp:taxon-name-part> (<tp:taxon-name-part taxon-name-part-type="subgenus">Atypicogalumna</tp:taxon-name-part>) <tp:taxon-name-part taxon-name-part-type="species">corpuzrarosae</tp:taxon-name-part></tp:taxon-name> sp. n. (same data for <tp:taxon-name><tp:taxon-name-part taxon-name-part-type="genus">Galumna</tp:taxon-name-part> (<tp:taxon-name-part taxon-name-part-type="subgenus">Galumna</tp:taxon-name-part>) <tp:taxon-name-part taxon-name-part-type="species">bidentatirostris</tp:taxon-name-part></tp:taxon-name> sp. n., <tp:taxon-name><tp:taxon-name-part taxon-name-part-type="genus">Galumna</tp:taxon-name-part> (<tp:taxon-name-part taxon-name-part-type="subgenus">Galumna</tp:taxon-name-part>) <tp:taxon-name-part taxon-name-part-type="species">indonesica</tp:taxon-name-part></tp:taxon-name> sp. n., <tp:taxon-name><tp:taxon-name-part taxon-name-part-type="genus">Galumna</tp:taxon-name-part> (<tp:taxon-name-part taxon-name-part-type="subgenus">Galumna</tp:taxon-name-part>) <tp:taxon-name-part taxon-name-part-type="species">mikoi</tp:taxon-name-part></tp:taxon-name> sp. n., <tp:taxon-name><tp:taxon-name-part taxon-name-part-type="genus">Galumna</tp:taxon-name-part> (<tp:taxon-name-part taxon-name-part-type="subgenus">Cosmogalumna</tp:taxon-name-part>) <tp:taxon-name-part taxon-name-part-type="species">areticulata</tp:taxon-name-part></tp:taxon-name> sp. n., <tp:taxon-name><tp:taxon-name-part taxon-name-part-type="genus">Galumna</tp:taxon-name-part> (<tp:taxon-name-part taxon-name-part-type="subgenus">Cosmogalumna</tp:taxon-name-part>) <tp:taxon-name-part taxon-name-part-type="species">sumatrensis</tp:taxon-name-part></tp:taxon-name> sp. n. and <tp:taxon-name><tp:taxon-name-part taxon-name-part-type="genus">Galumna</tp:taxon-name-part> (<tp:taxon-name-part taxon-name-part-type="subgenus">Neogalumna</tp:taxon-name-part>) <tp:taxon-name-part taxon-name-part-type="species">specifica</tp:taxon-name-part></tp:taxon-name> sp. n.)</p></caption><table id="TID0EP6BG" rules="all"><tbody><tr><th rowspan="1" colspan="1">Leg</th><th rowspan="1" colspan="1"><abbrev xmlns:xlink="http://www.w3.org/1999/xlink" xlink:title="trochanter" xlink:type="simple">Tr</abbrev></th><th rowspan="1" colspan="1"><abbrev xmlns:xlink="http://www.w3.org/1999/xlink" xlink:title="femur" xlink:type="simple">Fe</abbrev></th><th rowspan="1" colspan="1"><abbrev xmlns:xlink="http://www.w3.org/1999/xlink" xlink:title="genu" xlink:type="simple">Ge</abbrev></th><th rowspan="1" colspan="1"><abbrev xmlns:xlink="http://www.w3.org/1999/xlink" xlink:title="Tibia" xlink:type="simple">Ti</abbrev></th><th rowspan="1" colspan="1"><abbrev xmlns:xlink="http://www.w3.org/1999/xlink" xlink:title="tarsus" xlink:type="simple">Ta</abbrev></th></tr><tr><td rowspan="1" colspan="1">I</td><td rowspan="1" colspan="1"><italic>v’</italic></td><td rowspan="1" colspan="1"><italic>d</italic>, (<italic>l</italic>), <italic>bv’</italic>’</td><td rowspan="1" colspan="1">(<italic>l</italic>), <italic>v’</italic>, σ</td><td rowspan="1" colspan="1">(<italic>l</italic>), (<italic>v</italic>), φ<sub>1</sub>, φ<sub>2</sub></td><td rowspan="1" colspan="1">(<italic>ft</italic>), (<italic>tc</italic>), (<italic>it</italic>), (<italic>p</italic>), (<italic>u</italic>), (<italic>a</italic>), <italic>s</italic>, (<italic>pv</italic>), <italic>v’</italic>, (<italic>pl</italic>), <italic>l’</italic>’, ε, ω<sub>1</sub>, ω<sub>2</sub></td></tr><tr><td rowspan="1" colspan="1">II</td><td rowspan="1" colspan="1"><italic>v’</italic></td><td rowspan="1" colspan="1"><italic>d</italic>, (<italic>l</italic>), <italic>bv’</italic>’</td><td rowspan="1" colspan="1">(<italic>l</italic>), <italic>v’</italic>, σ</td><td rowspan="1" colspan="1">(<italic>l</italic>), (<italic>v</italic>), φ</td><td rowspan="1" colspan="1">(<italic>ft</italic>), (<italic>tc</italic>), (<italic>it</italic>), (<italic>p</italic>), (<italic>u</italic>), (<italic>a</italic>), <italic>s</italic>, (<italic>pv</italic>), ω<sub>1</sub>, ω<sub>2</sub></td></tr><tr><td rowspan="1" colspan="1">III</td><td rowspan="1" colspan="1"><italic>v’</italic></td><td rowspan="1" colspan="1"><italic>d</italic>, <italic>ev’</italic></td><td rowspan="1" colspan="1"><italic>l’</italic>, σ</td><td rowspan="1" colspan="1"><italic>l’</italic>, (<italic>v</italic>), φ</td><td rowspan="1" colspan="1">(<italic>ft</italic>), (<italic>tc</italic>), (<italic>it</italic>), (<italic>p</italic>), (<italic>u</italic>), (<italic>a</italic>), <italic>s</italic>, (<italic>pv</italic>)</td></tr><tr><td rowspan="1" colspan="1">IV</td><td rowspan="1" colspan="1"><italic>v’</italic></td><td rowspan="1" colspan="1"><italic>d</italic>, <italic>ev’</italic></td><td rowspan="1" colspan="1"><italic>d</italic>, <italic>l’</italic></td><td rowspan="1" colspan="1"><italic>l’</italic>, (<italic>v</italic>), φ</td><td rowspan="1" colspan="1"><italic>ft’</italic>’, (<italic>tc</italic>), (<italic>p</italic>), (<italic>u</italic>), (<italic>a</italic>), <italic>s</italic>, (<italic>pv</italic>)</td></tr></tbody></table><table-wrap-foot><fn><p>Note: Roman letters refer to normal setae, Greek letters to solenidia (except ε = famulus). Single prime (‘) marks setae on the anterior and double prime (“) setae on the posterior side of a given leg segment. Parentheses refer to a pair of setae. <abbrev xmlns:xlink="http://www.w3.org/1999/xlink" xlink:type="simple">Tr<def><p> – trochanter</p></def></abbrev>, <abbrev xmlns:xlink="http://www.w3.org/1999/xlink" xlink:type="simple">Fe<def><p> – femur</p></def></abbrev>, <abbrev xmlns:xlink="http://www.w3.org/1999/xlink" xlink:type="simple">Ge<def><p> – genu</p></def></abbrev>, <abbrev xmlns:xlink="http://www.w3.org/1999/xlink" xlink:type="simple">Ti<def><p> – Tibia</p></def></abbrev>, <abbrev xmlns:xlink="http://www.w3.org/1999/xlink" xlink:type="simple">Ta<def><p> – tarsus</p></def></abbrev>.</p></fn></table-wrap-foot></table-wrap></tp:treatment-sec><ref-list><ref id="B19"><mixed-citation xmlns:xlink="http://www.w3.org/1999/xlink" xlink:type="simple"><person-group><name name-style="western"><surname>Ermilov</surname><given-names>SG</given-names></name><name name-style="western"><surname>Vu</surname><given-names>QM</given-names></name><name name-style="western"><surname>Nguyen</surname><given-names>HT</given-names></name></person-group> (<year>2011</year>) <article-title><tp:taxon-name><tp:taxon-name-part taxon-name-part-type="genus">Galumna</tp:taxon-name-part> (<tp:taxon-name-part taxon-name-part-type="subgenus">Cosmogalumna</tp:taxon-name-part>) <tp:taxon-name-part taxon-name-part-type="species">tenensis</tp:taxon-name-part></tp:taxon-name>, a new species of oribatid mite from northwestern Vietnam (<tp:taxon-name><tp:taxon-name-part taxon-name-part-type="subclass">Acari</tp:taxon-name-part></tp:taxon-name>: <tp:taxon-name><tp:taxon-name-part taxon-name-part-type="order">Oribatida</tp:taxon-name-part></tp:taxon-name>: <tp:taxon-name><tp:taxon-name-part taxon-name-part-type="family">Galumnidae</tp:taxon-name-part></tp:taxon-name>).</article-title> <source>International Journal of Acarology</source> <volume>37</volume> (<supplement>Supplement 1</supplement>): <fpage>53</fpage>–<lpage>60</lpage>. doi: <ext-link xlink:type="simple" ext-link-type="doi" xlink:href="10.1080/01647954.2010.537697">10.1080/01647954.2010.537697</ext-link> </mixed-citation></ref><ref id="B9"><mixed-citation xmlns:xlink="http://www.w3.org/1999/xlink" xlink:type="simple"><person-group><name name-style="western"><surname>Ermilov</surname><given-names>SG</given-names></name><name name-style="western"><surname>Anichkin</surname><given-names>AE</given-names></name></person-group> (<year>2013</year>) <article-title>Oribatid mites (<tp:taxon-name><tp:taxon-name-part taxon-name-part-type="subclass">Acari</tp:taxon-name-part></tp:taxon-name>: <tp:taxon-name><tp:taxon-name-part taxon-name-part-type="order">Oribatida</tp:taxon-name-part></tp:taxon-name>) from acacia and pine plantations in southern Vietnam, with description of a new species of the subgenus <tp:taxon-name><tp:taxon-name-part taxon-name-part-type="genus">Galumna</tp:taxon-name-part> (<tp:taxon-name-part taxon-name-part-type="subgenus">Cosmogalumna</tp:taxon-name-part>)</tp:taxon-name>.</article-title> <source>Systematic and Applied Acarology</source> <volume>18</volume>(<issue>1</issue>): <fpage>80</fpage>–<lpage>88</lpage>. doi: <ext-link xlink:type="simple" ext-link-type="doi" xlink:href="10.11158/saa.18.1.9">10.11158/saa.18.1.9</ext-link> </mixed-citation></ref><ref id="B3"><mixed-citation xmlns:xlink="http://www.w3.org/1999/xlink" xlink:type="simple"><person-group><name name-style="western"><surname>Aoki</surname><given-names>J</given-names></name><name name-style="western"><surname>Hu</surname><given-names>S</given-names></name></person-group> (<year>1993</year>) <article-title>Oribatid mites from tropical forests of Yunnan Province in China. II. Families <tp:taxon-name><tp:taxon-name-part taxon-name-part-type="family">Galumnidae</tp:taxon-name-part></tp:taxon-name> and <tp:taxon-name><tp:taxon-name-part taxon-name-part-type="family">Galumnellidae</tp:taxon-name-part></tp:taxon-name>.</article-title> <source>Zoological Science</source> <volume>10</volume>(<issue>5</issue>): <fpage>835</fpage>–<lpage>848</lpage>. </mixed-citation></ref></ref-list></tp:taxon-treatment>
