# Supplementary material for: Contributions to the knowledge of oribatid mites (Acari, Oribatida) of Indonesia. 3. The genus Galumna (Galumnidae) with description of a new subgenus and seven new species
Source: Zookeys. 2015 Nov 23;(539):11–51. doi: 10.3897/zookeys.539.6541 (PMC4714054; doi:10.3897/zookeys.539.6541)
Supplement: XML Treatment for Galumna (Cosmogalumna) sumatrensis [file zookeys.539.6541-treatment7.xml]

<!DOCTYPE tp:taxon-treatment
  PUBLIC "-//TaxonX//DTD Taxonomic Treatment Publishing DTD v0 20100105//EN" "tax-treatment-NSO.dtd">
<tp:taxon-treatment xmlns:tp="http://www.plazi.org/taxpub"><tp:treatment-meta><kwd-group><label>Taxon classification</label><kwd><named-content content-type="kingdom">Animalia</named-content></kwd><kwd><named-content content-type="order">Oribatida</named-content></kwd><kwd><named-content content-type="family">Galumnidae</named-content></kwd></kwd-group><mixed-citation publication-type="journal"><person-group><name><surname>Ermilov</surname><given-names>Sergey G.</given-names></name><name><surname>Sandmann</surname><given-names>Dorothee</given-names></name><name><surname>Klarner</surname><given-names>Bernhard</given-names></name><name><surname>Widyastuti</surname><given-names>Rahaju</given-names></name><name><surname>Scheu</surname><given-names>Stefan</given-names></name></person-group><article-title>Contributions to the knowledge of oribatid mites (<tp:taxon-name><tp:taxon-name-part taxon-name-part-type="subclass">Acari</tp:taxon-name-part></tp:taxon-name>, <tp:taxon-name><tp:taxon-name-part taxon-name-part-type="order">Oribatida</tp:taxon-name-part></tp:taxon-name>) of Indonesia. 3. The genus <italic><tp:taxon-name><tp:taxon-name-part taxon-name-part-type="genus">Galumna</tp:taxon-name-part></tp:taxon-name></italic> (<tp:taxon-name><tp:taxon-name-part taxon-name-part-type="family">Galumnidae</tp:taxon-name-part></tp:taxon-name>) with description of a new subgenus and seven new species</article-title><source>Zookeys</source><day>23</day><month>11</month><year>2015</year><volume>2015</volume><issue>539</issue><fpage>11</fpage><lpage>51</lpage><pub-id pub-id-type="doi">10.3897/zookeys.539.6541</pub-id></mixed-citation></tp:treatment-meta><tp:nomenclature><tp:taxon-name>
                        <tp:taxon-name-part taxon-name-part-type="genus">Galumna</tp:taxon-name-part>
                        (<tp:taxon-name-part taxon-name-part-type="subgenus">Cosmogalumna</tp:taxon-name-part>)
                        <tp:taxon-name-part taxon-name-part-type="species">sumatrensis</tp:taxon-name-part>
                    <object-id xmlns:xlink="http://www.w3.org/1999/xlink" content-type="zoobank" xlink:type="simple">http://zoobank.org/D757C52A-EB98-4DE5-9D13-D3196FF12A7F</object-id></tp:taxon-name><tp:taxon-status xmlns:xlink="http://www.w3.org/1999/xlink" xlink:type="simple">sp. n.</tp:taxon-status><xref ref-type="fig" rid="F21">Figs 47</xref><xref ref-type="fig" rid="F22">, 48</xref><xref ref-type="fig" rid="F23">, 49–50</xref><xref ref-type="fig" rid="F24">, 51–55</xref><!--PageBreak--><!--PageBreak--></tp:nomenclature><tp:treatment-sec sec-type="Diagnosis"><title>Diagnosis.</title><p>Body size: 282–298 × 182–215. Reticulate pattern in the middle part of notogaster represented by few large cells, reticulate pattern between genital and anal plates represented by small, numerous, dense cells. Rostral and lamellar setae thin, indistinctly barbed, interlamellar setae represented by alveoli. Bothridial setae clavate. Four pairs of rounded porose areas on notogaster. Median pore absent. Postanal porose area present.</p></tp:treatment-sec><tp:treatment-sec sec-type="Description"><title>Description.</title><p><italic>Measurements</italic>. Body length: 282 (holotype: male), 282, 298 (two paratypes: one female and one male); notogaster width: 215 (holotype), 182, 215 (two paratypes). Without sexual dimorphism.</p><p><italic>Integument</italic>. Body color brown. Body surface, pteromorphs, genital and anal plates, and subcapitular mentum punctate. Reticulate pattern in the middle part of notogaster present, cells large and not numerous. Reticulate pattern between genital and anal plates represented by small, numerous, dense cells.</p><p><italic>Prodorsum</italic>. Rostrum rounded. Lamellar and sublamellar lines parallel, curving backwards. Rostral (16) and lamellar (10–12) setae thin, indistinctly barbed. Interlamellar setae represented by alveoli. Bothridial setae (49–53) clavate, with long stalk and short head, rounded and barbed distally. Exobothridial setae and their alveoli absent. Porose areas <italic>Ad</italic> oval, transversally oriented (14–16 × 4–6).</p><p><italic>Notogaster</italic>. Anterior notogastral margin developed. Dorsophragmata large, elongated longitudinally. Four pairs of porose areas rounded, with distinct margins: <italic>Aa</italic> (14–16) larger than <italic>A1</italic>, <italic>A2</italic> and <italic>A3</italic> (all 8–10). Notogastral setae represented by 10 pairs of alveoli, <italic>la</italic> inserted posteriorly to <italic>Aa</italic>. Median pore absent in all specimens. All lyrifissures distinct, <italic>im</italic> located between <italic>lm</italic> and <italic>A1</italic>. Opisthonotal gland openings located antero-laterally to <italic>A2</italic>.</p><p><italic>Gnathosoma</italic>. Morphology of subcapitulum, palps and chelicerae typical for <tp:taxon-name><tp:taxon-name-part taxon-name-part-type="genus">Galumna</tp:taxon-name-part> (<tp:taxon-name-part taxon-name-part-type="subgenus">Cosmogalumna</tp:taxon-name-part>)</tp:taxon-name> (see <xref ref-type="bibr" rid="B19">Ermilov et al. 2011</xref>; <xref ref-type="bibr" rid="B9">Ermilov and Anichkin 2013</xref>). Subcapitulum size: 77 × 65–69. Subcapitular setae setiform, indistinctly barbed, <italic>h</italic> and <italic>m</italic> (all 6) shorter than <italic>a</italic> (12–14), <italic>a</italic> thickest, <italic>h</italic> thinnest. Two pairs of adoral setae (8) setiform, hook-like distally, indistinctly barbed. Palps (69) with typical setation: 0–2–1–3–9(+ω). Axillary sacculi distinct. Chelicerae (94) with two setiform, barbed setae; <italic>cha</italic> (32) longer than <italic>chb</italic> (20). Trägårdh’s organ long, tapered.</p><p><italic>Epimeral and lateral podosomal regions</italic>. Anterior tectum of epimere I smooth. Apodemes 1, 2, sejugal and 3 well visible. Setal formula: 1–0–1–1. Setae <italic>1a</italic>, <italic>3b</italic> and <italic>4a</italic> similar in length (4), thin, smooth. Pedotecta II roundly triangular in ventral view. Discidia triangular. Circumpedal carinae distinct, clearly not reaching the insertions of setae <italic>3b</italic>.</p><p><italic>Anogenital region</italic>. Six pairs of genital (<italic>g</italic><sub>1</sub>, <italic>g</italic><sub>2</sub>, 8; <italic>g</italic><sub>3</sub>–<italic>g</italic><sub>6</sub>, 4), one pair of aggenital (4), two pairs of anal (4) and three pairs of adanal (4) setae thin, smooth. Three setae on anterior edge of each genital plate. Adanal setae <italic>ad</italic><sub>3 </sub>inserted laterally to adanal lyrifissures. Postanal porose area oval, transversally oriented (12–20 × 4–8).</p><!--PageBreak--><p><italic>Legs</italic>. Morphology of leg segments, setae and solenidia typical for <tp:taxon-name><tp:taxon-name-part taxon-name-part-type="genus">Galumna</tp:taxon-name-part> (<tp:taxon-name-part taxon-name-part-type="subgenus">Cosmogalumna</tp:taxon-name-part>)</tp:taxon-name> (see <xref ref-type="bibr" rid="B19">Ermilov et al. 2011</xref>; <xref ref-type="bibr" rid="B9">Ermilov and Anichkin 2013</xref>). Tridactylous, claws smooth. Formulas of leg setation and solenidia are similar to <tp:taxon-name><tp:taxon-name-part taxon-name-part-type="genus">Galumna</tp:taxon-name-part> (<tp:taxon-name-part taxon-name-part-type="subgenus">Atypicogalumna</tp:taxon-name-part>) <tp:taxon-name-part taxon-name-part-type="species">corpuzrarosae</tp:taxon-name-part></tp:taxon-name> sp. n. (Table <xref ref-type="table" rid="T1">1</xref>). Solenidion φ of tibiae IV inserted dorsally at about 2/3 length of segment.</p><fig id="F21" position="float" orientation="portrait"><label>Figure 47.</label><caption><p><tp:taxon-name><tp:taxon-name-part taxon-name-part-type="genus">Galumna</tp:taxon-name-part> (<tp:taxon-name-part taxon-name-part-type="subgenus">Cosmogalumna</tp:taxon-name-part>) <tp:taxon-name-part taxon-name-part-type="species">sumatrensis</tp:taxon-name-part></tp:taxon-name> sp. n., adult: dorsal view. Scale bar 100 µm.</p></caption><graphic xmlns:xlink="http://www.w3.org/1999/xlink" xlink:href="zookeys-539-011-g021.jpg" position="float" orientation="portrait" xlink:type="simple" id="oo_65771.jpg"/></fig><fig id="F22" position="float" orientation="portrait"><label>Figure 48.</label><caption><p><tp:taxon-name><tp:taxon-name-part taxon-name-part-type="genus">Galumna</tp:taxon-name-part> (<tp:taxon-name-part taxon-name-part-type="subgenus">Cosmogalumna</tp:taxon-name-part>) <tp:taxon-name-part taxon-name-part-type="species">sumatrensis</tp:taxon-name-part></tp:taxon-name> sp. n., adult: ventral view (gnathosoma and legs not shown). Scale bar 100 µm.</p></caption><graphic xmlns:xlink="http://www.w3.org/1999/xlink" xlink:href="zookeys-539-011-g022.jpg" position="float" orientation="portrait" xlink:type="simple" id="oo_65772.jpg"/></fig><fig id="F23" position="float" orientation="portrait"><label>Figures 49–50.</label><caption><p><tp:taxon-name><tp:taxon-name-part taxon-name-part-type="genus">Galumna</tp:taxon-name-part> (<tp:taxon-name-part taxon-name-part-type="subgenus">Cosmogalumna</tp:taxon-name-part>) <tp:taxon-name-part taxon-name-part-type="species">sumatrensis</tp:taxon-name-part></tp:taxon-name> sp. n., adult: <bold>49</bold> anterior part of body, lateral view (gnathosoma and leg I not shown) <bold>50</bold> posterior view. Scale bar 100 µm.</p></caption><graphic xmlns:xlink="http://www.w3.org/1999/xlink" xlink:href="zookeys-539-011-g023.jpg" position="float" orientation="portrait" xlink:type="simple" id="oo_65773.jpg"/></fig><fig id="F24" position="float" orientation="portrait"><label>Figures 51–55.</label><caption><p><tp:taxon-name><tp:taxon-name-part taxon-name-part-type="genus">Galumna</tp:taxon-name-part> (<tp:taxon-name-part taxon-name-part-type="subgenus">Cosmogalumna</tp:taxon-name-part>) <tp:taxon-name-part taxon-name-part-type="species">sumatrensis</tp:taxon-name-part></tp:taxon-name> sp. n., adult: <bold>51</bold> bothridial seta <bold>52</bold> subcapitulum, ventral view <bold>53</bold> genital plate, left <bold>54</bold> anal plate, left, and adanal setae <bold>55</bold> tibia of leg IV, left, antiaxial view. Scale bars 20 µm.</p></caption><graphic xmlns:xlink="http://www.w3.org/1999/xlink" xlink:href="zookeys-539-011-g024.jpg" position="float" orientation="portrait" xlink:type="simple" id="oo_65774.jpg"/></fig></tp:treatment-sec><tp:treatment-sec sec-type="material"><title>Material examined.</title><p>Holotype (male): Indonesia, Sumatra, Harapan landscape, secondary rainforest, research site HF4, <named-content xmlns:xlink="http://www.w3.org/1999/xlink" content-type="dwc:verbatimCoordinates" xlink:type="simple">02°11'15.2"S, 103°20'33.4"E</named-content>, 77 m a.s.l., in forest floor litter material. Two paratypes (one female and one male): Indonesia, Sumatra, Hara<!--PageBreak-->pan landscape, secondary rainforest, research site HF4, <named-content xmlns:xlink="http://www.w3.org/1999/xlink" content-type="dwc:verbatimCoordinates" xlink:type="simple">02°11'15.2"S, 103°20'33.4"E</named-content>, 77 m a.s.l., in upper soil layer (0–3 cm). All specimens were collected by Bernhard Klarner (Nov. 2013) and identified and collected to morphospecies level by Dorothee Sandmann.</p></tp:treatment-sec><tp:treatment-sec sec-type="Type deposition"><title>Type deposition.</title><p>The holotype is deposited in <abbrev xmlns:xlink="http://www.w3.org/1999/xlink" content-type="institution" xlink:title="Indonesian Institute of Science" xlink:type="simple">LIPI</abbrev> (Indonesian Institute of Science) Cibinong, Indonesia; one paratype is deposited in the collection of the Senckenberg Museum, Görlitz, Germany; one paratype is deposited in the collection of the Tyumen State University Museum of Zoology, Tyumen, Russia.</p><!--PageBreak--><!--PageBreak--></tp:treatment-sec><tp:treatment-sec sec-type="Etymology"><title>Etymology.</title><p>The specific name <italic>sumatrensis</italic> refers to the island of origin, Sumatra.</p></tp:treatment-sec><tp:treatment-sec sec-type="Remarks"><title>Remarks.</title><p><tp:taxon-name><tp:taxon-name-part taxon-name-part-type="genus">Galumna</tp:taxon-name-part> (<tp:taxon-name-part taxon-name-part-type="subgenus">Cosmogalumna</tp:taxon-name-part>) <tp:taxon-name-part taxon-name-part-type="species">sumatrensis</tp:taxon-name-part></tp:taxon-name> sp. n. is morphologically most similar to <tp:taxon-name><tp:taxon-name-part taxon-name-part-type="genus">Galumna</tp:taxon-name-part> (<tp:taxon-name-part taxon-name-part-type="subgenus">Cosmogalumna</tp:taxon-name-part>) <tp:taxon-name-part taxon-name-part-type="species">praeoccupata</tp:taxon-name-part></tp:taxon-name> Subías, 2004 from southern China and Vietnam (see <xref ref-type="bibr" rid="B3">Aoki and Hu 1993</xref>; including personal data based on the Vietnamese specimens) and <tp:taxon-name><tp:taxon-name-part taxon-name-part-type="genus">Galumna</tp:taxon-name-part> (<tp:taxon-name-part taxon-name-part-type="subgenus">Cosmogalumna</tp:taxon-name-part>) <tp:taxon-name-part taxon-name-part-type="species">areticulata</tp:taxon-name-part></tp:taxon-name> sp. n. from Indonesia in having a transverse band of reticulation in the middle part of the notogaster and between genital and anal plates, and the absence of striate and reticulate pattern on the prodorsum and pteromorphs. The new species differs from <tp:taxon-name><tp:taxon-name-part taxon-name-part-type="genus">Galumna</tp:taxon-name-part> (<tp:taxon-name-part taxon-name-part-type="subgenus">Cosmogalumna</tp:taxon-name-part>) <tp:taxon-name-part taxon-name-part-type="species">praeoccupata</tp:taxon-name-part></tp:taxon-name> by the presence of large and not numerous of reticulate cells on notogaster (vs. pattern distinct, represented by small, numerous, dense cells in <tp:taxon-name><tp:taxon-name-part taxon-name-part-type="genus">Galumna</tp:taxon-name-part> (<tp:taxon-name-part taxon-name-part-type="subgenus">Cosmogalumna</tp:taxon-name-part>) <tp:taxon-name-part taxon-name-part-type="species">praeoccupata</tp:taxon-name-part></tp:taxon-name>) and absence of median pore (vs. present in <tp:taxon-name><tp:taxon-name-part taxon-name-part-type="genus">Galumna</tp:taxon-name-part> (<tp:taxon-name-part taxon-name-part-type="subgenus">Cosmogalumna</tp:taxon-name-part>) <tp:taxon-name-part taxon-name-part-type="species">praeoccupata</tp:taxon-name-part></tp:taxon-name>). The new species differs from <tp:taxon-name><tp:taxon-name-part taxon-name-part-type="genus">Galumna</tp:taxon-name-part> (<tp:taxon-name-part taxon-name-part-type="subgenus">Cosmogalumna</tp:taxon-name-part>) <tp:taxon-name-part taxon-name-part-type="species">areticulata</tp:taxon-name-part></tp:taxon-name> sp. n. by the presence of reticulate pattern in the anogenital region represented by small, numerous, dense cells (vs. strong, branched cerotegumental ridges, which do not form a reticulate pattern present in <tp:taxon-name><tp:taxon-name-part taxon-name-part-type="genus">Galumna</tp:taxon-name-part> (<tp:taxon-name-part taxon-name-part-type="subgenus">Cosmogalumna</tp:taxon-name-part>) <tp:taxon-name-part taxon-name-part-type="species">areticulata</tp:taxon-name-part></tp:taxon-name> sp. n.) and the absence a median pore (vs. present in <tp:taxon-name><tp:taxon-name-part taxon-name-part-type="genus">Galumna</tp:taxon-name-part> (<tp:taxon-name-part taxon-name-part-type="subgenus">Cosmogalumna</tp:taxon-name-part>) <tp:taxon-name-part taxon-name-part-type="species">areticulata</tp:taxon-name-part></tp:taxon-name> sp. n.).</p><!--PageBreak--></tp:treatment-sec><tp:treatment-sec><!--Section generated to contain objects referenced in tp:taxon-treatment.--><table-wrap id="T1" position="float" orientation="portrait"><label>Table 1.</label><caption><p>Leg setation and solenidia of adult <tp:taxon-name><tp:taxon-name-part taxon-name-part-type="genus">Galumna</tp:taxon-name-part> (<tp:taxon-name-part taxon-name-part-type="subgenus">Atypicogalumna</tp:taxon-name-part>) <tp:taxon-name-part taxon-name-part-type="species">corpuzrarosae</tp:taxon-name-part></tp:taxon-name> sp. n. (same data for <tp:taxon-name><tp:taxon-name-part taxon-name-part-type="genus">Galumna</tp:taxon-name-part> (<tp:taxon-name-part taxon-name-part-type="subgenus">Galumna</tp:taxon-name-part>) <tp:taxon-name-part taxon-name-part-type="species">bidentatirostris</tp:taxon-name-part></tp:taxon-name> sp. n., <tp:taxon-name><tp:taxon-name-part taxon-name-part-type="genus">Galumna</tp:taxon-name-part> (<tp:taxon-name-part taxon-name-part-type="subgenus">Galumna</tp:taxon-name-part>) <tp:taxon-name-part taxon-name-part-type="species">indonesica</tp:taxon-name-part></tp:taxon-name> sp. n., <tp:taxon-name><tp:taxon-name-part taxon-name-part-type="genus">Galumna</tp:taxon-name-part> (<tp:taxon-name-part taxon-name-part-type="subgenus">Galumna</tp:taxon-name-part>) <tp:taxon-name-part taxon-name-part-type="species">mikoi</tp:taxon-name-part></tp:taxon-name> sp. n., <tp:taxon-name><tp:taxon-name-part taxon-name-part-type="genus">Galumna</tp:taxon-name-part> (<tp:taxon-name-part taxon-name-part-type="subgenus">Cosmogalumna</tp:taxon-name-part>) <tp:taxon-name-part taxon-name-part-type="species">areticulata</tp:taxon-name-part></tp:taxon-name> sp. n., <tp:taxon-name><tp:taxon-name-part taxon-name-part-type="genus">Galumna</tp:taxon-name-part> (<tp:taxon-name-part taxon-name-part-type="subgenus">Cosmogalumna</tp:taxon-name-part>) <tp:taxon-name-part taxon-name-part-type="species">sumatrensis</tp:taxon-name-part></tp:taxon-name> sp. n. and <tp:taxon-name><tp:taxon-name-part taxon-name-part-type="genus">Galumna</tp:taxon-name-part> (<tp:taxon-name-part taxon-name-part-type="subgenus">Neogalumna</tp:taxon-name-part>) <tp:taxon-name-part taxon-name-part-type="species">specifica</tp:taxon-name-part></tp:taxon-name> sp. n.)</p></caption><table id="TID0EP6BG" rules="all"><tbody><tr><th rowspan="1" colspan="1">Leg</th><th rowspan="1" colspan="1"><abbrev xmlns:xlink="http://www.w3.org/1999/xlink" xlink:title="trochanter" xlink:type="simple">Tr</abbrev></th><th rowspan="1" colspan="1"><abbrev xmlns:xlink="http://www.w3.org/1999/xlink" xlink:title="femur" xlink:type="simple">Fe</abbrev></th><th rowspan="1" colspan="1"><abbrev xmlns:xlink="http://www.w3.org/1999/xlink" xlink:title="genu" xlink:type="simple">Ge</abbrev></th><th rowspan="1" colspan="1"><abbrev xmlns:xlink="http://www.w3.org/1999/xlink" xlink:title="Tibia" xlink:type="simple">Ti</abbrev></th><th rowspan="1" colspan="1"><abbrev xmlns:xlink="http://www.w3.org/1999/xlink" xlink:title="tarsus" xlink:type="simple">Ta</abbrev></th></tr><tr><td rowspan="1" colspan="1">I</td><td rowspan="1" colspan="1"><italic>v’</italic></td><td rowspan="1" colspan="1"><italic>d</italic>, (<italic>l</italic>), <italic>bv’</italic>’</td><td rowspan="1" colspan="1">(<italic>l</italic>), <italic>v’</italic>, σ</td><td rowspan="1" colspan="1">(<italic>l</italic>), (<italic>v</italic>), φ<sub>1</sub>, φ<sub>2</sub></td><td rowspan="1" colspan="1">(<italic>ft</italic>), (<italic>tc</italic>), (<italic>it</italic>), (<italic>p</italic>), (<italic>u</italic>), (<italic>a</italic>), <italic>s</italic>, (<italic>pv</italic>), <italic>v’</italic>, (<italic>pl</italic>), <italic>l’</italic>’, ε, ω<sub>1</sub>, ω<sub>2</sub></td></tr><tr><td rowspan="1" colspan="1">II</td><td rowspan="1" colspan="1"><italic>v’</italic></td><td rowspan="1" colspan="1"><italic>d</italic>, (<italic>l</italic>), <italic>bv’</italic>’</td><td rowspan="1" colspan="1">(<italic>l</italic>), <italic>v’</italic>, σ</td><td rowspan="1" colspan="1">(<italic>l</italic>), (<italic>v</italic>), φ</td><td rowspan="1" colspan="1">(<italic>ft</italic>), (<italic>tc</italic>), (<italic>it</italic>), (<italic>p</italic>), (<italic>u</italic>), (<italic>a</italic>), <italic>s</italic>, (<italic>pv</italic>), ω<sub>1</sub>, ω<sub>2</sub></td></tr><tr><td rowspan="1" colspan="1">III</td><td rowspan="1" colspan="1"><italic>v’</italic></td><td rowspan="1" colspan="1"><italic>d</italic>, <italic>ev’</italic></td><td rowspan="1" colspan="1"><italic>l’</italic>, σ</td><td rowspan="1" colspan="1"><italic>l’</italic>, (<italic>v</italic>), φ</td><td rowspan="1" colspan="1">(<italic>ft</italic>), (<italic>tc</italic>), (<italic>it</italic>), (<italic>p</italic>), (<italic>u</italic>), (<italic>a</italic>), <italic>s</italic>, (<italic>pv</italic>)</td></tr><tr><td rowspan="1" colspan="1">IV</td><td rowspan="1" colspan="1"><italic>v’</italic></td><td rowspan="1" colspan="1"><italic>d</italic>, <italic>ev’</italic></td><td rowspan="1" colspan="1"><italic>d</italic>, <italic>l’</italic></td><td rowspan="1" colspan="1"><italic>l’</italic>, (<italic>v</italic>), φ</td><td rowspan="1" colspan="1"><italic>ft’</italic>’, (<italic>tc</italic>), (<italic>p</italic>), (<italic>u</italic>), (<italic>a</italic>), <italic>s</italic>, (<italic>pv</italic>)</td></tr></tbody></table><table-wrap-foot><fn><p>Note: Roman letters refer to normal setae, Greek letters to solenidia (except ε = famulus). Single prime (‘) marks setae on the anterior and double prime (“) setae on the posterior side of a given leg segment. Parentheses refer to a pair of setae. <abbrev xmlns:xlink="http://www.w3.org/1999/xlink" xlink:type="simple">Tr<def><p> – trochanter</p></def></abbrev>, <abbrev xmlns:xlink="http://www.w3.org/1999/xlink" xlink:type="simple">Fe<def><p> – femur</p></def></abbrev>, <abbrev xmlns:xlink="http://www.w3.org/1999/xlink" xlink:type="simple">Ge<def><p> – genu</p></def></abbrev>, <abbrev xmlns:xlink="http://www.w3.org/1999/xlink" xlink:type="simple">Ti<def><p> – Tibia</p></def></abbrev>, <abbrev xmlns:xlink="http://www.w3.org/1999/xlink" xlink:type="simple">Ta<def><p> – tarsus</p></def></abbrev>.</p></fn></table-wrap-foot></table-wrap></tp:treatment-sec><ref-list><ref id="B19"><mixed-citation xmlns:xlink="http://www.w3.org/1999/xlink" xlink:type="simple"><person-group><name name-style="western"><surname>Ermilov</surname><given-names>SG</given-names></name><name name-style="western"><surname>Vu</surname><given-names>QM</given-names></name><name name-style="western"><surname>Nguyen</surname><given-names>HT</given-names></name></person-group> (<year>2011</year>) <article-title><tp:taxon-name><tp:taxon-name-part taxon-name-part-type="genus">Galumna</tp:taxon-name-part> (<tp:taxon-name-part taxon-name-part-type="subgenus">Cosmogalumna</tp:taxon-name-part>) <tp:taxon-name-part taxon-name-part-type="species">tenensis</tp:taxon-name-part></tp:taxon-name>, a new species of oribatid mite from northwestern Vietnam (<tp:taxon-name><tp:taxon-name-part taxon-name-part-type="subclass">Acari</tp:taxon-name-part></tp:taxon-name>: <tp:taxon-name><tp:taxon-name-part taxon-name-part-type="order">Oribatida</tp:taxon-name-part></tp:taxon-name>: <tp:taxon-name><tp:taxon-name-part taxon-name-part-type="family">Galumnidae</tp:taxon-name-part></tp:taxon-name>).</article-title> <source>International Journal of Acarology</source> <volume>37</volume> (<supplement>Supplement 1</supplement>): <fpage>53</fpage>–<lpage>60</lpage>. doi: <ext-link xlink:type="simple" ext-link-type="doi" xlink:href="10.1080/01647954.2010.537697">10.1080/01647954.2010.537697</ext-link> </mixed-citation></ref><ref id="B9"><mixed-citation xmlns:xlink="http://www.w3.org/1999/xlink" xlink:type="simple"><person-group><name name-style="western"><surname>Ermilov</surname><given-names>SG</given-names></name><name name-style="western"><surname>Anichkin</surname><given-names>AE</given-names></name></person-group> (<year>2013</year>) <article-title>Oribatid mites (<tp:taxon-name><tp:taxon-name-part taxon-name-part-type="subclass">Acari</tp:taxon-name-part></tp:taxon-name>: <tp:taxon-name><tp:taxon-name-part taxon-name-part-type="order">Oribatida</tp:taxon-name-part></tp:taxon-name>) from acacia and pine plantations in southern Vietnam, with description of a new species of the subgenus <tp:taxon-name><tp:taxon-name-part taxon-name-part-type="genus">Galumna</tp:taxon-name-part> (<tp:taxon-name-part taxon-name-part-type="subgenus">Cosmogalumna</tp:taxon-name-part>)</tp:taxon-name>.</article-title> <source>Systematic and Applied Acarology</source> <volume>18</volume>(<issue>1</issue>): <fpage>80</fpage>–<lpage>88</lpage>. doi: <ext-link xlink:type="simple" ext-link-type="doi" xlink:href="10.11158/saa.18.1.9">10.11158/saa.18.1.9</ext-link> </mixed-citation></ref><ref id="B3"><mixed-citation xmlns:xlink="http://www.w3.org/1999/xlink" xlink:type="simple"><person-group><name name-style="western"><surname>Aoki</surname><given-names>J</given-names></name><name name-style="western"><surname>Hu</surname><given-names>S</given-names></name></person-group> (<year>1993</year>) <article-title>Oribatid mites from tropical forests of Yunnan Province in China. II. Families <tp:taxon-name><tp:taxon-name-part taxon-name-part-type="family">Galumnidae</tp:taxon-name-part></tp:taxon-name> and <tp:taxon-name><tp:taxon-name-part taxon-name-part-type="family">Galumnellidae</tp:taxon-name-part></tp:taxon-name>.</article-title> <source>Zoological Science</source> <volume>10</volume>(<issue>5</issue>): <fpage>835</fpage>–<lpage>848</lpage>. </mixed-citation></ref></ref-list></tp:taxon-treatment>
