# Supplementary material for: Contributions to the knowledge of oribatid mites (Acari, Oribatida) of Indonesia. 3. The genus Galumna (Galumnidae) with description of a new subgenus and seven new species
Source: Zookeys. 2015 Nov 23;(539):11–51. doi: 10.3897/zookeys.539.6541 (PMC4714054; doi:10.3897/zookeys.539.6541)
Supplement: XML Treatment for Galumna (Neogalumna) specifica [file zookeys.539.6541-treatment8.xml]

<!DOCTYPE tp:taxon-treatment
  PUBLIC "-//TaxonX//DTD Taxonomic Treatment Publishing DTD v0 20100105//EN" "tax-treatment-NSO.dtd">
<tp:taxon-treatment xmlns:tp="http://www.plazi.org/taxpub"><tp:treatment-meta><kwd-group><label>Taxon classification</label><kwd><named-content content-type="kingdom">Animalia</named-content></kwd><kwd><named-content content-type="order">Oribatida</named-content></kwd><kwd><named-content content-type="family">Galumnidae</named-content></kwd></kwd-group><mixed-citation publication-type="journal"><person-group><name><surname>Ermilov</surname><given-names>Sergey G.</given-names></name><name><surname>Sandmann</surname><given-names>Dorothee</given-names></name><name><surname>Klarner</surname><given-names>Bernhard</given-names></name><name><surname>Widyastuti</surname><given-names>Rahaju</given-names></name><name><surname>Scheu</surname><given-names>Stefan</given-names></name></person-group><article-title>Contributions to the knowledge of oribatid mites (<tp:taxon-name><tp:taxon-name-part taxon-name-part-type="subclass">Acari</tp:taxon-name-part></tp:taxon-name>, <tp:taxon-name><tp:taxon-name-part taxon-name-part-type="order">Oribatida</tp:taxon-name-part></tp:taxon-name>) of Indonesia. 3. The genus <italic><tp:taxon-name><tp:taxon-name-part taxon-name-part-type="genus">Galumna</tp:taxon-name-part></tp:taxon-name></italic> (<tp:taxon-name><tp:taxon-name-part taxon-name-part-type="family">Galumnidae</tp:taxon-name-part></tp:taxon-name>) with description of a new subgenus and seven new species</article-title><source>Zookeys</source><day>23</day><month>11</month><year>2015</year><volume>2015</volume><issue>539</issue><fpage>11</fpage><lpage>51</lpage><pub-id pub-id-type="doi">10.3897/zookeys.539.6541</pub-id></mixed-citation></tp:treatment-meta><tp:nomenclature><tp:taxon-name>
                        <tp:taxon-name-part taxon-name-part-type="genus">Galumna</tp:taxon-name-part>
                        (<tp:taxon-name-part taxon-name-part-type="subgenus">Neogalumna</tp:taxon-name-part>)
                        <tp:taxon-name-part taxon-name-part-type="species">specifica</tp:taxon-name-part>
                    <object-id xmlns:xlink="http://www.w3.org/1999/xlink" content-type="zoobank" xlink:type="simple">http://zoobank.org/259FF377-30D3-4B95-8E74-12D956CC4F96</object-id></tp:taxon-name><tp:taxon-status xmlns:xlink="http://www.w3.org/1999/xlink" xlink:type="simple">sp. n.</tp:taxon-status><xref ref-type="fig" rid="F25">Figs 56</xref><xref ref-type="fig" rid="F26">, 57</xref><xref ref-type="fig" rid="F27">, 58–59</xref><xref ref-type="fig" rid="F28">, 60–64</xref></tp:nomenclature><tp:treatment-sec sec-type="Diagnosis"><title>Diagnosis.</title><p>Body size: 498–531 × 348–365. Subcapitular mentum, genital plates and basal part of prodorsum striate. Lamellar lines straight, divergent to sublamellar lines medio-anteriorly. Prodorsal setae setiform, barbed, <italic>le</italic> thinnest. Bothridial setae, setiform, ciliate. Anterior notogastral margin developed. Notogastral setal alveoli <italic>la</italic> absent, <italic>c</italic><sub>x</sub> present. Four pairs of rounded porose areas on notogaster. Median pore absent. Postanal porose area elongate oval.</p></tp:treatment-sec><tp:treatment-sec sec-type="Description"><title>Description.</title><p><italic>Measurements</italic>. Body length: 498 (holotype: male), 498–531 (three paratypes: one female and two males); notogaster width: 348 (holotype), 348–365 (three paratypes). Without sexual dimorphism.</p><p><italic>Integument</italic>. Body color brown. Body surface, pteromorphs and anal plates smooth. Subcapitular mentum, genital plates and basal part of prodorsum with longitudinal striae.</p><p><italic>Prodorsum</italic>. Rostrum rounded. Medio-anterior part slightly elongate, hump-like. Lamellar lines straight, directed to insertions of rostral setae, but clearly not reaching them. Sublamellar lines curving backwards. Rostral (39–45), lamellar (18–20) and interlamellar (18–20) setae setiform, barbed, lamellar setae thinnest. Bothridial setae long (106–114), setiform, unilaterally ciliate. Exobothridial setae and their alveoli absent. Porose areas <italic>Ad</italic> narrow, elongate oval, transversally oriented (28–34 × 4).</p><p><italic>Notogaster</italic>. Anterior notogastral margin developed. Dorsophragmata of medium size, elongated longitudinally. Four pairs of porose areas rounded, with distinct margins: <italic>Aa</italic> (16–24) usually slightly larger than <italic>A1</italic>, <italic>A2</italic> and <italic>A3</italic> (all 12–16). Notogastral setae represented by 10 pairs of alveoli, however, based on their localization, <italic>la</italic> absent and <italic>c</italic><sub>x</sub> present. Median pore absent in all specimens. All lyrifissures distinct, <italic>im</italic> located between <italic>lm</italic> and <italic>A1</italic>. Opisthonotal gland openings located laterally to <italic>A1</italic>.</p><p><italic>Gnathosoma</italic>. Morphology of subcapitulum, palps and chelicerae typical for <tp:taxon-name><tp:taxon-name-part taxon-name-part-type="genus">Galumna</tp:taxon-name-part> (<tp:taxon-name-part taxon-name-part-type="subgenus">Neogalumna</tp:taxon-name-part>)</tp:taxon-name> (see <xref ref-type="bibr" rid="B8">Ermilov and Anichkin 2010</xref>, <xref ref-type="bibr" rid="B11">2014b</xref>). Subcapitulum size: 110–114 × 98–102. Subcapitular setae setiform, indistinctly barbed, <italic>h</italic> (6–8) shorter than <italic>a</italic> and <italic>m</italic> (both pairs 12), <italic>a</italic> thickest, <italic>h</italic> thinnest. Two pairs of adoral setae (6–8) setiform, hook-like distally, indistinctly barbed. Palps (94) with typical setation: 0–2–1–3–9(+ω). Axillary sacculi distinct. Chelicerae (139) with two setiform, barbed setae; <italic>cha</italic> (45) longer than <italic>chb</italic> (24). Trägårdh’s organ long, tapered.</p><p><italic>Epimeral and lateral podosomal regions</italic>. Anterior tectum of epimere I smooth. Apodemes 1, 2, sejugal and 3 well visible. Setal formula: 1–0–1–2. Setae thin, smooth, <italic>3b</italic> (32–41) longer than <italic>1a</italic>, <italic>4a</italic> and <italic>4b</italic> (6–8). Pedotecta II distally rounded in ventral view. Discidia triangular. Circumpedal carinae distinct, clearly not reaching the insertions of setae <italic>3b</italic>.</p><p><italic>Anogenital region</italic>. Six pairs of genital (<italic>g</italic><sub>1</sub>, <italic>g</italic><sub>2</sub>, 12; <italic>g</italic><sub>3</sub>–<italic>g</italic><sub>6</sub>, 6–8), one pair of aggenital (6–8), two pairs of anal (12) and three pairs of adanal (12) setae thin, smooth. Two setae on anterior edge of each genital plate. Adanal setae <italic>ad</italic><sub>3 </sub>inserted postero-medially <!--PageBreak-->to adanal lyrifissures. Postanal porose area elongate oval, transversally oriented (45–57 × 8–12).</p><p><italic>Legs</italic>. Morphology of leg segments, setae and solenidia typical for <tp:taxon-name><tp:taxon-name-part taxon-name-part-type="genus">Galumna</tp:taxon-name-part> (<tp:taxon-name-part taxon-name-part-type="subgenus">Neogalumna</tp:taxon-name-part>)</tp:taxon-name> (see <xref ref-type="bibr" rid="B8">Ermilov and Anichkin 2010</xref>, <xref ref-type="bibr" rid="B11">2014b</xref>). Tridactylous, claws smooth. Formulas of leg setation and solenidia are similar to <tp:taxon-name><tp:taxon-name-part taxon-name-part-type="genus">Galumna</tp:taxon-name-part> (<tp:taxon-name-part taxon-name-part-type="subgenus">Atypicogalumna</tp:taxon-name-part>) <tp:taxon-name-part taxon-name-part-type="species">corpuzrarosae</tp:taxon-name-part></tp:taxon-name> sp. n. (Table <xref ref-type="table" rid="T1">1</xref>). Solenidion φ of tibiae IV inserted dorsally at about 2/3 length of segment.</p><fig id="F25" position="float" orientation="portrait"><label>Figure 56.</label><caption><p><tp:taxon-name><tp:taxon-name-part taxon-name-part-type="genus">Galumna</tp:taxon-name-part> (<tp:taxon-name-part taxon-name-part-type="subgenus">Neogalumna</tp:taxon-name-part>) <tp:taxon-name-part taxon-name-part-type="species">specifica</tp:taxon-name-part></tp:taxon-name> sp. n., adult: dorsal view. Scale bar 100 µm.</p></caption><graphic xmlns:xlink="http://www.w3.org/1999/xlink" xlink:href="zookeys-539-011-g025.jpg" position="float" orientation="portrait" xlink:type="simple" id="oo_65775.jpg"/></fig><fig id="F26" position="float" orientation="portrait"><label>Figure 57.</label><caption><p><tp:taxon-name><tp:taxon-name-part taxon-name-part-type="genus">Galumna</tp:taxon-name-part> (<tp:taxon-name-part taxon-name-part-type="subgenus">Neogalumna</tp:taxon-name-part>) <tp:taxon-name-part taxon-name-part-type="species">specifica</tp:taxon-name-part></tp:taxon-name> sp. n., adult: ventral view (gnathosoma and legs not shown). Scale bar 100 µm.</p></caption><graphic xmlns:xlink="http://www.w3.org/1999/xlink" xlink:href="zookeys-539-011-g026.jpg" position="float" orientation="portrait" xlink:type="simple" id="oo_65776.jpg"/></fig><fig id="F27" position="float" orientation="portrait"><label>Figures 58–59.</label><caption><p><tp:taxon-name><tp:taxon-name-part taxon-name-part-type="genus">Galumna</tp:taxon-name-part> (<tp:taxon-name-part taxon-name-part-type="subgenus">Neogalumna</tp:taxon-name-part>) <tp:taxon-name-part taxon-name-part-type="species">specifica</tp:taxon-name-part></tp:taxon-name> sp. n., adult: <bold>58</bold> anterior part of body, lateral view (gnathosoma and leg I not shown) <bold>59</bold> posterior view. Scale bar 100 µm.</p></caption><graphic xmlns:xlink="http://www.w3.org/1999/xlink" xlink:href="zookeys-539-011-g027.jpg" position="float" orientation="portrait" xlink:type="simple" id="oo_65777.jpg"/></fig><fig id="F28" position="float" orientation="portrait"><label>Figures 60–64.</label><caption><p><tp:taxon-name><tp:taxon-name-part taxon-name-part-type="genus">Galumna</tp:taxon-name-part> (<tp:taxon-name-part taxon-name-part-type="subgenus">Neogalumna</tp:taxon-name-part>) <tp:taxon-name-part taxon-name-part-type="species">specifica</tp:taxon-name-part></tp:taxon-name> sp. n., adult: <bold>60</bold> bothridial seta <bold>61</bold> subcapitulum (left gena, rutellum and lip not shown), ventral view <bold>62</bold> genital plate, left <bold>63</bold> anal plate, left, and adanal setae <bold>64</bold> tibia of leg IV, left, antiaxial view. Scale bars 50 µm.</p></caption><graphic xmlns:xlink="http://www.w3.org/1999/xlink" xlink:href="zookeys-539-011-g028.jpg" position="float" orientation="portrait" xlink:type="simple" id="oo_65778.jpg"/></fig><!--PageBreak--></tp:treatment-sec><tp:treatment-sec sec-type="material"><title>Material examined.</title><p>Holotype (male) and three paratypes (one female and three males): Indonesia, Sumatra, Harapan landscape, secondary rainforest, research site HF4, <named-content xmlns:xlink="http://www.w3.org/1999/xlink" content-type="dwc:verbatimCoordinates" xlink:type="simple">02°11'15.2"S, 103°20'33.4"E</named-content>, 77 m a.s.l., in upper soil layer (0–5 cm). All specimens were collected by Bernhard Klarner (Nov. 2013) and identified and collected to morphospecies level by Dorothee Sandmann.</p></tp:treatment-sec><tp:treatment-sec sec-type="Type deposition"><title>Type deposition.</title><p>The holotype is deposited in <abbrev xmlns:xlink="http://www.w3.org/1999/xlink" content-type="institution" xlink:title="Indonesian Institute of Science" xlink:type="simple">LIPI</abbrev> (Indonesian Institute of Science) Cibinong, Indonesia; two paratypes are deposited in the collection of the Senckenberg Museum, Görlitz, Germany; one paratype is deposited in the collection of the Tyumen State University Museum of Zoology, Tyumen, Russia.</p><!--PageBreak--><!--PageBreak--></tp:treatment-sec><tp:treatment-sec sec-type="Etymology"><title>Etymology.</title><p>The specific name <italic>specifica</italic> refers to the specific set of notogastral alveoli (<italic>la</italic> absent, <italic>c</italic><sub>x</sub> present).</p></tp:treatment-sec><tp:treatment-sec sec-type="Remarks"><title>Remarks.</title><p><tp:taxon-name><tp:taxon-name-part taxon-name-part-type="genus">Galumna</tp:taxon-name-part> (<tp:taxon-name-part taxon-name-part-type="subgenus">Neogalumna</tp:taxon-name-part>) <tp:taxon-name-part taxon-name-part-type="species">specifica</tp:taxon-name-part></tp:taxon-name> sp. n. is morphologically most similar to <tp:taxon-name><tp:taxon-name-part taxon-name-part-type="genus">Galumna</tp:taxon-name-part> (<tp:taxon-name-part taxon-name-part-type="subgenus">Neogalumna</tp:taxon-name-part>) <tp:taxon-name-part taxon-name-part-type="species">tolstikovi</tp:taxon-name-part></tp:taxon-name> Ermilov &amp; Anichkin, 2014 from Vietnam (see <xref ref-type="bibr" rid="B11">Ermilov and Anichkin 2014b</xref>) in having straight lamellar lines, short prodorsal setae, setiform bothridial setae, setal alveoli <italic>c</italic><sub>x</sub> and striate genital plates. However, the new species differs from the latter by larger body size (498–531 × 348–365 vs. 381–415 × 265–298 in <tp:taxon-name><tp:taxon-name-part taxon-name-part-type="genus">Galumna</tp:taxon-name-part> (<tp:taxon-name-part taxon-name-part-type="subgenus">Neogalumna</tp:taxon-name-part>) <tp:taxon-name-part taxon-name-part-type="species">tolstikovi</tp:taxon-name-part></tp:taxon-name>), well developed and barbed interlamellar setae (vs. minute in <tp:taxon-name><tp:taxon-name-part taxon-name-part-type="genus">Galumna</tp:taxon-name-part> (<tp:taxon-name-part taxon-name-part-type="subgenus">Neogalumna</tp:taxon-name-part>) <tp:taxon-name-part taxon-name-part-type="species">tolstikovi</tp:taxon-name-part></tp:taxon-name>), longest rostral setae on the prodorsum (vs. rostral and lamellar similar in length in <tp:taxon-name><tp:taxon-name-part taxon-name-part-type="genus">Galumna</tp:taxon-name-part> (<tp:taxon-name-part taxon-name-part-type="subgenus">Neogalumna</tp:taxon-name-part>) <tp:taxon-name-part taxon-name-part-type="species">tolstikovi</tp:taxon-name-part></tp:taxon-name>), a striate basal part of prodorsum (vs. not striate in in <tp:taxon-name><tp:taxon-name-part taxon-name-part-type="genus">Galumna</tp:taxon-name-part> (<tp:taxon-name-part taxon-name-part-type="subgenus">Neogalumna</tp:taxon-name-part>) <tp:taxon-name-part taxon-name-part-type="species">tolstikovi</tp:taxon-name-part></tp:taxon-name>), an elongated postanal porose area (vs. oval in <tp:taxon-name><tp:taxon-name-part taxon-name-part-type="genus">Galumna</tp:taxon-name-part> (<tp:taxon-name-part taxon-name-part-type="subgenus">Neogalumna</tp:taxon-name-part>) <tp:taxon-name-part taxon-name-part-type="species">tolstikovi</tp:taxon-name-part></tp:taxon-name>) and the absence of setal alveoli <italic>la</italic> (vs. present in <tp:taxon-name><tp:taxon-name-part taxon-name-part-type="genus">Galumna</tp:taxon-name-part> (<tp:taxon-name-part taxon-name-part-type="subgenus">Neogalumna</tp:taxon-name-part>) <tp:taxon-name-part taxon-name-part-type="species">tolstikovi</tp:taxon-name-part></tp:taxon-name>).</p><!--PageBreak--></tp:treatment-sec><tp:treatment-sec><!--Section generated to contain objects referenced in tp:taxon-treatment.--><table-wrap id="T1" position="float" orientation="portrait"><label>Table 1.</label><caption><p>Leg setation and solenidia of adult <tp:taxon-name><tp:taxon-name-part taxon-name-part-type="genus">Galumna</tp:taxon-name-part> (<tp:taxon-name-part taxon-name-part-type="subgenus">Atypicogalumna</tp:taxon-name-part>) <tp:taxon-name-part taxon-name-part-type="species">corpuzrarosae</tp:taxon-name-part></tp:taxon-name> sp. n. (same data for <tp:taxon-name><tp:taxon-name-part taxon-name-part-type="genus">Galumna</tp:taxon-name-part> (<tp:taxon-name-part taxon-name-part-type="subgenus">Galumna</tp:taxon-name-part>) <tp:taxon-name-part taxon-name-part-type="species">bidentatirostris</tp:taxon-name-part></tp:taxon-name> sp. n., <tp:taxon-name><tp:taxon-name-part taxon-name-part-type="genus">Galumna</tp:taxon-name-part> (<tp:taxon-name-part taxon-name-part-type="subgenus">Galumna</tp:taxon-name-part>) <tp:taxon-name-part taxon-name-part-type="species">indonesica</tp:taxon-name-part></tp:taxon-name> sp. n., <tp:taxon-name><tp:taxon-name-part taxon-name-part-type="genus">Galumna</tp:taxon-name-part> (<tp:taxon-name-part taxon-name-part-type="subgenus">Galumna</tp:taxon-name-part>) <tp:taxon-name-part taxon-name-part-type="species">mikoi</tp:taxon-name-part></tp:taxon-name> sp. n., <tp:taxon-name><tp:taxon-name-part taxon-name-part-type="genus">Galumna</tp:taxon-name-part> (<tp:taxon-name-part taxon-name-part-type="subgenus">Cosmogalumna</tp:taxon-name-part>) <tp:taxon-name-part taxon-name-part-type="species">areticulata</tp:taxon-name-part></tp:taxon-name> sp. n., <tp:taxon-name><tp:taxon-name-part taxon-name-part-type="genus">Galumna</tp:taxon-name-part> (<tp:taxon-name-part taxon-name-part-type="subgenus">Cosmogalumna</tp:taxon-name-part>) <tp:taxon-name-part taxon-name-part-type="species">sumatrensis</tp:taxon-name-part></tp:taxon-name> sp. n. and <tp:taxon-name><tp:taxon-name-part taxon-name-part-type="genus">Galumna</tp:taxon-name-part> (<tp:taxon-name-part taxon-name-part-type="subgenus">Neogalumna</tp:taxon-name-part>) <tp:taxon-name-part taxon-name-part-type="species">specifica</tp:taxon-name-part></tp:taxon-name> sp. n.)</p></caption><table id="TID0EP6BG" rules="all"><tbody><tr><th rowspan="1" colspan="1">Leg</th><th rowspan="1" colspan="1"><abbrev xmlns:xlink="http://www.w3.org/1999/xlink" xlink:title="trochanter" xlink:type="simple">Tr</abbrev></th><th rowspan="1" colspan="1"><abbrev xmlns:xlink="http://www.w3.org/1999/xlink" xlink:title="femur" xlink:type="simple">Fe</abbrev></th><th rowspan="1" colspan="1"><abbrev xmlns:xlink="http://www.w3.org/1999/xlink" xlink:title="genu" xlink:type="simple">Ge</abbrev></th><th rowspan="1" colspan="1"><abbrev xmlns:xlink="http://www.w3.org/1999/xlink" xlink:title="Tibia" xlink:type="simple">Ti</abbrev></th><th rowspan="1" colspan="1"><abbrev xmlns:xlink="http://www.w3.org/1999/xlink" xlink:title="tarsus" xlink:type="simple">Ta</abbrev></th></tr><tr><td rowspan="1" colspan="1">I</td><td rowspan="1" colspan="1"><italic>v’</italic></td><td rowspan="1" colspan="1"><italic>d</italic>, (<italic>l</italic>), <italic>bv’</italic>’</td><td rowspan="1" colspan="1">(<italic>l</italic>), <italic>v’</italic>, σ</td><td rowspan="1" colspan="1">(<italic>l</italic>), (<italic>v</italic>), φ<sub>1</sub>, φ<sub>2</sub></td><td rowspan="1" colspan="1">(<italic>ft</italic>), (<italic>tc</italic>), (<italic>it</italic>), (<italic>p</italic>), (<italic>u</italic>), (<italic>a</italic>), <italic>s</italic>, (<italic>pv</italic>), <italic>v’</italic>, (<italic>pl</italic>), <italic>l’</italic>’, ε, ω<sub>1</sub>, ω<sub>2</sub></td></tr><tr><td rowspan="1" colspan="1">II</td><td rowspan="1" colspan="1"><italic>v’</italic></td><td rowspan="1" colspan="1"><italic>d</italic>, (<italic>l</italic>), <italic>bv’</italic>’</td><td rowspan="1" colspan="1">(<italic>l</italic>), <italic>v’</italic>, σ</td><td rowspan="1" colspan="1">(<italic>l</italic>), (<italic>v</italic>), φ</td><td rowspan="1" colspan="1">(<italic>ft</italic>), (<italic>tc</italic>), (<italic>it</italic>), (<italic>p</italic>), (<italic>u</italic>), (<italic>a</italic>), <italic>s</italic>, (<italic>pv</italic>), ω<sub>1</sub>, ω<sub>2</sub></td></tr><tr><td rowspan="1" colspan="1">III</td><td rowspan="1" colspan="1"><italic>v’</italic></td><td rowspan="1" colspan="1"><italic>d</italic>, <italic>ev’</italic></td><td rowspan="1" colspan="1"><italic>l’</italic>, σ</td><td rowspan="1" colspan="1"><italic>l’</italic>, (<italic>v</italic>), φ</td><td rowspan="1" colspan="1">(<italic>ft</italic>), (<italic>tc</italic>), (<italic>it</italic>), (<italic>p</italic>), (<italic>u</italic>), (<italic>a</italic>), <italic>s</italic>, (<italic>pv</italic>)</td></tr><tr><td rowspan="1" colspan="1">IV</td><td rowspan="1" colspan="1"><italic>v’</italic></td><td rowspan="1" colspan="1"><italic>d</italic>, <italic>ev’</italic></td><td rowspan="1" colspan="1"><italic>d</italic>, <italic>l’</italic></td><td rowspan="1" colspan="1"><italic>l’</italic>, (<italic>v</italic>), φ</td><td rowspan="1" colspan="1"><italic>ft’</italic>’, (<italic>tc</italic>), (<italic>p</italic>), (<italic>u</italic>), (<italic>a</italic>), <italic>s</italic>, (<italic>pv</italic>)</td></tr></tbody></table><table-wrap-foot><fn><p>Note: Roman letters refer to normal setae, Greek letters to solenidia (except ε = famulus). Single prime (‘) marks setae on the anterior and double prime (“) setae on the posterior side of a given leg segment. Parentheses refer to a pair of setae. <abbrev xmlns:xlink="http://www.w3.org/1999/xlink" xlink:type="simple">Tr<def><p> – trochanter</p></def></abbrev>, <abbrev xmlns:xlink="http://www.w3.org/1999/xlink" xlink:type="simple">Fe<def><p> – femur</p></def></abbrev>, <abbrev xmlns:xlink="http://www.w3.org/1999/xlink" xlink:type="simple">Ge<def><p> – genu</p></def></abbrev>, <abbrev xmlns:xlink="http://www.w3.org/1999/xlink" xlink:type="simple">Ti<def><p> – Tibia</p></def></abbrev>, <abbrev xmlns:xlink="http://www.w3.org/1999/xlink" xlink:type="simple">Ta<def><p> – tarsus</p></def></abbrev>.</p></fn></table-wrap-foot></table-wrap></tp:treatment-sec><ref-list><ref id="B8"><mixed-citation xmlns:xlink="http://www.w3.org/1999/xlink" xlink:type="simple"><person-group><name name-style="western"><surname>Ermilov</surname><given-names>SG</given-names></name><name name-style="western"><surname>Anichkin</surname><given-names>AE</given-names></name></person-group> (<year>2010</year>) <article-title>Three new species of <tp:taxon-name><tp:taxon-name-part taxon-name-part-type="family">Galumnidae</tp:taxon-name-part></tp:taxon-name> (<tp:taxon-name><tp:taxon-name-part taxon-name-part-type="subclass">Acari</tp:taxon-name-part></tp:taxon-name>: <tp:taxon-name><tp:taxon-name-part taxon-name-part-type="order">Oribatida</tp:taxon-name-part></tp:taxon-name>) from Cat Tien National Park, southern Vietnam.</article-title> <source>Zootaxa</source> <volume>2681</volume>: <fpage>20</fpage>–<lpage>34</lpage>. </mixed-citation></ref><ref id="B11"><mixed-citation xmlns:xlink="http://www.w3.org/1999/xlink" xlink:type="simple"><person-group><name name-style="western"><surname>Ermilov</surname><given-names>SG</given-names></name><name name-style="western"><surname>Anichkin</surname><given-names>AE</given-names></name></person-group> (<year>2014b</year>) <article-title>Taxonomic study of oribatid mites (<tp:taxon-name><tp:taxon-name-part taxon-name-part-type="subclass">Acari</tp:taxon-name-part></tp:taxon-name>, <tp:taxon-name><tp:taxon-name-part taxon-name-part-type="order">Oribatida</tp:taxon-name-part></tp:taxon-name>) of Bi Dup – Nui Ba National Park (southern Vietnam).</article-title> <source>Zootaxa</source> <volume>3834</volume>: <fpage>1</fpage>–<lpage>86</lpage>. doi: <ext-link xlink:type="simple" ext-link-type="doi" xlink:href="10.11646/zootaxa.3834.1.1">10.11646/zootaxa.3834.1.1</ext-link> </mixed-citation></ref></ref-list></tp:taxon-treatment>
